# Supplementary material for: Allele frequency of pathogenic variants causing acid sphingomyelinase deficiency and Gaucher disease in the general Japanese population
Source: Hum Genome Var. 2024 Jun 12;11:24. doi: 10.1038/s41439-024-00282-z (PMC11169237; doi:10.1038/s41439-024-00282-z)
Supplement: Supplementary file 2 — Supplementary Tables 2, 3 [file 41439_2024_282_MOESM2_ESM.xlsx]

## Sheet: Supp Table 2
Supplementary Table S2. Pathogenic variants in SMPD1 (NM_000543.5) in the gnomAD
Chromosome	Position	rsIDs	Reference	Alternate	Source	Filters - exomes	Filters - genomes	Transcript	HGVS Consequence	Protein Consequence	Transcript Consequence	VEP Annotation	ClinVar Clinical Significance	ClinVar Variation ID	Flags	Allele Count_All	Allele Number	Allele Frequency	Homozygote Count	Hemizygote Count	Allele Count African/African American	Allele Number African/African American	AF African/African American	Homozygote Count African/African American	Hemizygote Count African/African American	Allele Count Admixed American	Allele Number Admixed American	AF Admixed American	Homozygote Count Admixed American	Hemizygote Count Admixed American	Allele Count Ashkenazi Jewish	Allele Number Ashkenazi Jewish	AF Ashkenaz	Homozygote Count Ashkenazi Jewish	Hemizygote Count Ashkenazi Jewish	Allele Count East Asian	Allele Number East Asian	AF East Asian	Homozygote Count East Asian	Hemizygote Count East Asian	Allele Count European (Finnish)	Allele Number European (Finnish)	AF European(Finnish)	Homozygote Count European (Finnish)	Hemizygote Count European (Finnish)	Allele Count Middle Eastern	Allele Number Middle Eastern	AF Middle Eastern	Homozygote Count Middle Eastern
11	6390659	rs1554933751	C	T	gnomAD Exomes	PASS	NA	ENST00000342245.9	p.Gln21Ter	p.Gln21Ter	c.61C>T	stop_gained	Pathogenic/Likely pathogenic	554810	lof_flag	1	627962	1.59245e-06	0	0	0	17684	0	0	0	0	43690	0	0	0	0	20948	0	0	0	1	36062	2.773e-05	0	0	0	52750	0	0	0	0	4142	0	0
11	6390677	rs750157176	GC	G	gnomAD Exomes,gnomAD Genomes	PASS	PASS	ENST00000342245.9	p.Gly29AspfsTer48	p.Gly29AspfsTer48	c.84del	frameshift_variant	Pathogenic	551367	lof_flag	26	1611658	1.61325e-05	0	0	0	74626	0	0	0	0	59904	0	0	0	0	29560	0	0	0	0	44790	0	0	0	1	63540	1.57381e-05	0	0	0	6074	0	0
11	6390693	rs1554933780	G	A	gnomAD Exomes	PASS	NA	ENST00000342245.9	p.Trp32Ter	p.Trp32Ter	c.95G>A	stop_gained	Likely pathogenic	553755	lof_flag	1	825058	1.21204e-06	0	0	0	15730	0	0	0	0	976	0	0	0	0	5150	0	0	0	0	3608	0	0	0	0	270	0	0	0	0	1612	0	0
11	6390694	rs786204506	G	A	gnomAD Exomes	PASS	NA	ENST00000342245.9	p.Trp32Ter	p.Trp32Ter	c.96G>A	stop_gained	Pathogenic/Likely pathogenic	188840	lof_flag	5	1460436	3.42364e-06	0	0	0	33464	0	0	0	0	44564	0	0	0	0	26090	0	0	0	0	39672	0	0	0	0	53112	0	0	0	1	5764	0.000173491	0
11	6390696		TG	T	gnomAD Exomes	PASS	NA	ENST00000342245.9	p.Gly34AlafsTer43	p.Gly34AlafsTer43	c.101del	frameshift_variant			lof_flag	1	833110	1.20032e-06	0	0	1	15786	6.33473e-05	0	0	0	984	0	0	0	0	5152	0	0	0	0	3630	0	0	0	0	276	0	0	0	0	1620	0	0
11	6390705	rs3838786	T	TGCTGGCGCTGGC	gnomAD Exomes,gnomAD Genomes	PASS	PASS	ENST00000342245.9	p.Ala46_Leu49dup	p.Ala46_Leu49dup	c.132_143dup	inframe_insertion	Conflicting interpretations of pathogenicity	992676		46	1594984	2.88404e-05	0	0	29	73240	0.000395958	0	0	1	59182	1.6897e-05	0	0	0	29182	0	0	0	0	44516	0	0	0	0	61914	0	0	0	0	5986	0	0
11	6390730		G	GCTGGCGCTGGCT	gnomAD Exomes	PASS	NA	ENST00000342245.9	p.Ala46_Leu49dup	p.Ala46_Leu49dup	c.136_147dup	inframe_insertion				6	1436446	4.17698e-06	0	0	0	31388	0	0	0	0	43954	0	0	0	0	25742	0	0	0	0	39516	0	0	0	0	52734	0	0	0	0	5696	0	0
11	6390746	rs1057516949	TCTGA	T	gnomAD Exomes,gnomAD Genomes	PASS	PASS	ENST00000342245.9	p.Asp51LeufsTer25	p.Asp51LeufsTer25	c.151_154del	frameshift_variant	Pathogenic/Likely pathogenic	371029	lof_flag	12	1601852	7.49133e-06	0	0	1	74428	1.34358e-05	0	0	0	59844	0	0	0	0	29586	0	0	0	0	44714	0	0	0	0	63260	0	0	0	0	6050	0	0
11	6390750	rs748589919	A	T	gnomAD Exomes,gnomAD Genomes	PASS	PASS	ENST00000342245.9	p.Asp51Val	p.Asp51Val	c.152A>T	missense_variant	Conflicting interpretations of pathogenicity	1209797		14	1607138	8.71114e-06	0	0	0	74072	0	0	0	0	59820	0	0	0	0	29592	0	0	0	0	44732	0	0	0	0	63424	0	0	0	0	6068	0	0
11	6390764		TG	T	gnomAD Exomes	PASS	NA	ENST00000342245.9	p.Ala57LeufsTer20	p.Ala57LeufsTer20	c.169del	frameshift_variant			lof_flag	1	1461630	6.84168e-07	0	0	0	33432	0	0	0	0	44708	0	0	0	0	26136	0	0	0	0	39690	0	0	0	0	53412	0	0	0	0	5768	0	0
11	6390788	rs1057517098	CT	C	gnomAD Exomes	PASS	NA	ENST00000342245.9	p.Ser65LeufsTer12	p.Ser65LeufsTer12	c.193del	frameshift_variant	Pathogenic/Likely pathogenic	371218	lof_flag	2	1461874	1.36811e-06	0	0	0	33478	0	0	0	0	44722	0	0	0	0	26136	0	0	0	0	39700	0	0	0	0	53420	0	0	0	0	5768	0	0
11	6390912	rs751269562	T	C	gnomAD Exomes	PASS	NA	ENST00000342245.9	p.Leu105Pro	p.Leu105Pro	c.314T>C	missense_variant	Pathogenic/Likely pathogenic	556092		5	1461836	3.42036e-06	0	0	0	33480	0	0	0	0	44724	0	0	0	0	26136	0	0	0	0	39700	0	0	0	0	53370	0	0	0	0	5768	0	0
11	6391405	rs142215226	G	A	gnomAD Exomes,gnomAD Genomes	PASS	PASS	ENST00000342245.9	p.Val114Met	p.Val114Met	c.340G>A	missense_variant	Uncertain significance	281705		1077	1612762	0.000667798	0	0	14	74994	0.000186682	0	0	31	60018	0.000516512	0	0	72	29606	0.00243194	0	0	2	44874	4.45692e-05	0	0	1	63996	1.5626e-05	0	0	16	5012	0.00319234	0
11	6391417	rs727504165	GC	G	gnomAD Exomes	PASS	NA	ENST00000342245.9	p.Ile119SerfsTer7	p.Ile119SerfsTer7	c.354del	frameshift_variant	Pathogenic/Likely pathogenic	167708		21	1460832	1.43754e-05	0	0	0	33444	0	0	0	0	44716	0	0	0	0	26136	0	0	0	0	39700	0	0	0	0	53394	0	0	0	0	4976	0	0
11	6391481	rs797044797	T	C	gnomAD Exomes	PASS	NA	ENST00000342245.9	p.Leu139Pro	p.Leu139Pro	c.416T>C	missense_variant	Likely pathogenic	203424		1	833106	1.20033e-06	0	0	0	15784	0	0	0	0	984	0	0	0	0	5152	0	0	0	0	3630	0	0	0	0	276	0	0	0	1	1620	0.000617284	0
11	6391507		T	C	gnomAD Exomes	PASS	NA	ENST00000342245.9	p.Trp148Arg	p.Trp148Arg	c.442T>C	missense_variant				1	833110	1.20032e-06	0	0	0	15786	0	0	0	0	984	0	0	0	0	5152	0	0	0	0	3630	0	0	0	0	276	0	0	0	0	1620	0	0
11	6391540	rs727504166	T	C	gnomAD Exomes,gnomAD Genomes	PASS	PASS	ENST00000342245.9	p.Cys159Arg	p.Cys159Arg	c.475T>C	missense_variant	Pathogenic/Likely pathogenic	167709		92	1613764	5.70096e-05	0	0	1	74944	1.33433e-05	0	0	1	59988	1.667e-05	0	0	2	29604	6.75584e-05	0	0	0	44884	0	0	0	0	64000	0	0	0	0	6000	0	0
11	6391553	rs780134410	T	C	gnomAD Exomes	PASS	NA	ENST00000342245.9	p.Leu163Pro	p.Leu163Pro	c.488T>C	missense_variant	Conflicting interpretations of pathogenicity	553935		2	1461520	1.36844e-06	0	0	0	33478	0	0	0	0	44692	0	0	0	0	26134	0	0	0	0	39694	0	0	0	0	53374	0	0	0	2	5664	0.000353107	0
11	6391556	rs1047531932	G	T	gnomAD Exomes,gnomAD Genomes	PASS	PASS	ENST00000342245.9	p.Gly164Val	p.Gly164Val	c.491G>T	missense_variant	Likely pathogenic	1511980		4	780572	5.12445e-06	0	0	0	59156	0	0	0	0	58986	0	0	0	0	24452	0	0	0	0	41262	0	0	0	0	63712	0	0	0	0	4346	0	0
11	6391563	rs1847910379	CT	C	gnomAD Exomes	PASS	NA	ENST00000342245.9	p.Cys167ValfsTer90	p.Cys167ValfsTer90	c.499del	frameshift_variant	Pathogenic	992681		1	833106	1.20033e-06	0	0	0	15786	0	0	0	0	984	0	0	0	0	5152	0	0	0	0	3630	0	0	0	0	276	0	0	0	0	1620	0	0
11	6391567	rs1847910654	G	A	gnomAD Exomes,gnomAD Genomes	PASS	PASS	ENST00000342245.9	p.Gly168Arg	p.Gly168Arg	c.502G>A	missense_variant	Pathogenic/Likely pathogenic	982662		11	780168	1.40995e-05	0	0	0	59148	0	0	0	0	58962	0	0	0	0	24444	0	0	0	0	41240	0	0	0	0	63658	0	0	0	0	4296	0	0
11	6391569	rs781535659	G	GC	gnomAD Exomes	PASS	NA	ENST00000342245.9	p.His169ProfsTer24	p.His169ProfsTer24	c.505dup	frameshift_variant	Pathogenic/Likely pathogenic	813475		2	1460936	1.36899e-06	0	0	0	33468	0	0	0	0	44634	0	0	0	0	26124	0	0	0	0	39666	0	0	0	0	53296	0	0	0	0	5576	0	0
11	6391574	rs1554934193	G	A	gnomAD Exomes	PASS	NA	ENST00000342245.9	p.Trp170Ter	p.Trp170Ter	c.509G>A	stop_gained	Pathogenic	529233		1	833102	1.20033e-06	0	0	1	15786	6.33473e-05	0	0	0	984	0	0	0	0	5152	0	0	0	0	3630	0	0	0	0	276	0	0	0	0	1620	0	0
11	6391579	rs786204733	A	AT	gnomAD Exomes,gnomAD Genomes	PASS	PASS	ENST00000342245.9	p.Ser174LeufsTer19	p.Ser174LeufsTer19	c.518dup	frameshift_variant	Pathogenic/Likely pathogenic	189153		10	1612284	6.20238e-06	0	0	1	74854	1.33593e-05	0	0	0	59816	0	0	0	0	29588	0	0	0	0	44830	0	0	0	0	63862	0	0	0	0	5852	0	0
11	6391593	rs1554934212	G	A	gnomAD Exomes,gnomAD Genomes	PASS	PASS	ENST00000342245.9	p.Trp176Ter	p.Trp176Ter	c.528G>A	stop_gained	Pathogenic/Likely pathogenic	552566		3	776916	3.86142e-06	0	0	0	59066	0	0	0	0	58572	0	0	0	0	24384	0	0	0	0	41108	0	0	0	0	63318	0	0	0	0	4120	0	0
11	6391598	rs749780769	T	A	gnomAD Exomes,gnomAD Genomes	PASS	PASS	ENST00000342245.9	p.Ile178Asn	p.Ile178Asn	c.533T>A	missense_variant	Conflicting interpretations of pathogenicity	552601		67	1607286	4.16852e-05	0	0	1	74758	1.33765e-05	0	0	0	59258	0	0	0	0	29492	0	0	0	0	44578	0	0	0	0	63340	0	0	0	1	5622	0.000177873	0
11	6391601	rs786204694	CTT	C	gnomAD Exomes	PASS	NA	ENST00000342245.9	p.Leu180AlafsTer12	p.Leu180AlafsTer12	c.538_539del	frameshift_variant	Pathogenic/Likely pathogenic	189096		39	1452918	2.68425e-05	0	0	0	33286	0	0	0	0	43676	0	0	0	0	25982	0	0	0	0	39266	0	0	0	0	52486	0	0	0	0	5256	0	0
11	6391622	rs1057517195	C	T	gnomAD Exomes,gnomAD Genomes	PASS	PASS	ENST00000342245.9	p.Pro186Leu	p.Pro186Leu	c.557C>T	missense_variant	Pathogenic	371341		61	1558130	3.91495e-05	0	0	0	73386	0	0	0	3	52700	5.6926e-05	0	0	0	28802	0	0	0	0	41840	0	0	0	0	59186	0	0	0	0	4640	0	0
11	6391623	rs756366019	GC	G	gnomAD Exomes	PASS	NA	ENST00000342245.9	p.Lys189AsnfsTer68	p.Lys189AsnfsTer68	c.564del	frameshift_variant	Pathogenic	496857		3	1345428	2.22977e-06	0	0	0	30806	0	0	0	0	36788	0	0	0	0	24662	0	0	0	0	35702	0	0	0	1	47668	2.09784e-05	0	0	0	4172	0	0
11	6391632	rs1590738506	A	AC	gnomAD Exomes	PASS	NA	ENST00000342245.9	p.Ser192Ter	p.Ser192Ter	c.572dup	frameshift_variant	Pathogenic	992682		2	1353114	1.47807e-06	0	0	0	30584	0	0	0	0	35572	0	0	0	0	24496	0	0	0	0	34506	0	0	0	1	41578	2.40512e-05	0	0	0	4018	0	0
11	6391640	rs748165078	G	GC	gnomAD Exomes	PASS	NA	ENST00000342245.9	p.Ala195SerfsTer14	p.Ala195SerfsTer14	c.581dup	frameshift_variant	Pathogenic/Likely pathogenic	553306		6	514226	1.1668e-05	0	0	0	15836	0	0	0	0	25620	0	0	0	0	13266	0	0	0	1	9950	0.000100503	0	0	0	17926	0	0	0	0	1734	0	0
11	6391648		GC	G	gnomAD Exomes	PASS	NA	ENST00000342245.9	p.Pro196GlnfsTer61	p.Pro196GlnfsTer61	c.587del	frameshift_variant				1	404858	2.47e-06	0	0	0	14470	0	0	0	0	26546	0	0	0	0	12234	0	0	0	0	9458	0	0	0	1	17168	5.82479e-05	0	0	0	1546	0	0
11	6391657	rs797044798	G	C	gnomAD Exomes	PASS	NA	ENST00000342245.9	p.Ala198Pro	p.Ala198Pro	c.592G>C	missense_variant	Conflicting interpretations of pathogenicity	203425		38	1405140	2.70436e-05	0	0	1	32466	3.08015e-05	0	0	0	41932	0	0	0	0	25520	0	0	0	0	38268	0	0	0	0	45988	0	0	0	0	4530	0	0
11	6391669	rs749595299	C	T	gnomAD Exomes,gnomAD Genomes	PASS	PASS	ENST00000342245.9	p.Arg202Cys	p.Arg202Cys	c.604C>T	missense_variant	Uncertain significance	496912		6	1604198	3.74019e-06	0	0	0	74278	0	0	0	0	59564	0	0	0	0	29504	0	0	0	0	44696	0	0	0	0	59144	0	0	0	0	5620	0	0
11	6391670	rs757850587	G	A	gnomAD Exomes,gnomAD Genomes	PASS	PASS	ENST00000342245.9	p.Arg202His	p.Arg202His	c.605G>A	missense_variant	Conflicting interpretations of pathogenicity	1173966		46	1170940	3.92847e-05	1	0	2	54176	3.69167e-05	0	0	25	45722	0.000546783	0	0	0	20950	0	0	0	0	19892	0	0	0	0	34508	0	0	0	0	4010	0	0
11	6391697	rs1847921909	G	A	gnomAD Exomes	PASS	NA	ENST00000342245.9	p.Trp211Ter	p.Trp211Ter	c.632G>A	stop_gained	Pathogenic	992685		1	620136	1.61255e-06	0	0	0	17498	0	0	0	0	43500	0	0	0	0	20768	0	0	0	0	35732	0	0	0	0	50086	0	0	0	0	4092	0	0
11	6391745	rs764317969	T	C	gnomAD Exomes,gnomAD Genomes	PASS	PASS	ENST00000342245.9	p.Leu227Pro	p.Leu227Pro	c.680T>C	missense_variant	Conflicting interpretations of pathogenicity	553073		2	775980	2.57739e-06	0	0	0	58450	0	0	0	1	58488	1.70975e-05	0	0	0	24416	0	0	0	0	40990	0	0	0	0	61350	0	0	0	0	4450	0	0
11	6391747	rs1564923612	T	C	gnomAD Exomes	PASS	NA	ENST00000342245.9	p.Cys228Arg	p.Cys228Arg	c.682T>C	missense_variant	Uncertain significance	631662		4	1459998	2.73973e-06	0	0	0	33478	0	0	0	0	44712	0	0	0	0	26126	0	0	0	0	39700	0	0	0	0	51604	0	0	0	0	5768	0	0
11	6391751		G	A	gnomAD Exomes	PASS	NA	ENST00000342245.9	p.Cys229Tyr	p.Cys229Tyr	c.686G>A	missense_variant				1	1459844	6.85005e-07	0	0	0	33478	0	0	0	0	44712	0	0	0	0	26126	0	0	0	0	39700	0	0	0	0	51456	0	0	0	0	5768	0	0
11	6391753	rs989639224	C	T	gnomAD Exomes,gnomAD Genomes	PASS	PASS	ENST00000342245.9	p.Arg230Cys	p.Arg230Cys	c.688C>T	missense_variant	Pathogenic/Likely pathogenic	370432		9	1612086	5.58283e-06	0	0	1	74900	1.33511e-05	0	0	0	60004	0	0	0	0	29598	0	0	0	0	44890	0	0	0	0	62148	0	0	0	0	6082	0	0
11	6391754	rs141387770	G	A	gnomAD Exomes,gnomAD Genomes	PASS	PASS	ENST00000342245.9	p.Arg230His	p.Arg230His	c.689G>A	missense_variant	Conflicting interpretations of pathogenicity	288072		191	1611926	0.000118492	1	0	162	74988	0.00216035	1	0	5	59978	8.33639e-05	0	0	0	29588	0	0	0	4	44848	8.91902e-05	0	0	0	62046	0	0	0	0	6062	0	0
11	6391766		G	A	gnomAD Exomes	PASS	NA	ENST00000342245.9	p.Gly234Asp	p.Gly234Asp	c.701G>A	missense_variant				2	1459780	1.37007e-06	0	0	0	33478	0	0	0	0	44714	0	0	0	0	26124	0	0	0	0	39700	0	0	0	0	51398	0	0	0	0	5768	0	0
11	6391795		G	C	gnomAD Exomes	PASS	NA	ENST00000342245.9	p.Gly244Arg	p.Gly244Arg	c.730G>C	missense_variant				1	1460226	6.84825e-07	0	0	0	33480	0	0	0	0	44720	0	0	0	0	26136	0	0	0	0	39700	0	0	0	0	51794	0	0	0	0	5766	0	0
11	6391795	rs120074122	G	A	gnomAD Exomes,gnomAD Genomes	PASS	PASS	ENST00000342245.9	p.Gly244Arg	p.Gly244Arg	c.730G>A	missense_variant	Conflicting interpretations of pathogenicity	2987		63	1612454	3.90709e-05	0	0	1	74936	1.33447e-05	0	0	1	60010	1.66639e-05	0	0	0	29606	0	0	0	0	44890	0	0	0	0	62412	0	0	0	0	6082	0	0
11	6391804	rs587779408	G	A	gnomAD Exomes,gnomAD Genomes	PASS	PASS	ENST00000342245.9	p.Gly247Ser	p.Gly247Ser	c.739G>A	missense_variant	Pathogenic/Likely pathogenic	100731		38	1612708	2.35629e-05	0	0	1	74946	1.33429e-05	0	0	2	60008	3.33289e-05	0	0	0	29608	0	0	0	0	44900	0	0	0	0	62652	0	0	0	0	6084	0	0
11	6391807	rs200763423	G	A	gnomAD Exomes,gnomAD Genomes	PASS	PASS	ENST00000342245.9	p.Glu248Lys	p.Glu248Lys	c.742G>A	missense_variant	Conflicting interpretations of pathogenicity	496823		17	1612816	1.05406e-05	0	0	1	74942	1.33437e-05	0	0	0	60012	0	0	0	0	29608	0	0	0	0	44900	0	0	0	0	62758	0	0	0	0	6080	0	0
11	6391807	rs200763423	G	C	gnomAD Exomes	PASS	NA	ENST00000342245.9	p.Glu248Gln	p.Glu248Gln	c.742G>C	missense_variant	Pathogenic	1452305		1	1460568	6.84665e-07	0	0	0	33480	0	0	0	0	44720	0	0	0	0	26136	0	0	0	0	39700	0	0	0	0	52134	0	0	0	0	5764	0	0
11	6391807	rs200763423	G	T	gnomAD Exomes	PASS	NA	ENST00000342245.9	p.Glu248Ter	p.Glu248Ter	c.742G>T	stop_gained	Pathogenic	1427800		1	1460568	6.84665e-07	0	0	0	33480	0	0	0	0	44720	0	0	0	0	26136	0	0	0	0	39700	0	0	0	0	52134	0	0	0	0	5764	0	0
11	6391813	rs750779804	A	C	gnomAD Exomes	PASS	NA	ENST00000342245.9	p.Ser250Arg	p.Ser250Arg	c.748A>C	missense_variant	Pathogenic/Likely pathogenic	371576		14	1460856	9.58342e-06	0	0	0	33480	0	0	0	0	44720	0	0	0	0	26136	0	0	0	0	39700	0	0	0	0	52418	0	0	0	0	5766	0	0
11	6391822	rs398123479	G	C	gnomAD Exomes,gnomAD Genomes	PASS	PASS	ENST00000342245.9	p.Asp253His	p.Asp253His	c.757G>C	missense_variant	Pathogenic/Likely pathogenic	93320		76	1613246	4.711e-05	0	0	1	74940	1.3344e-05	0	0	0	60014	0	0	0	0	29608	0	0	0	0	44902	0	0	0	0	63186	0	0	0	0	6084	0	0
11	6391853	rs120074120	T	A	gnomAD Exomes	PASS	NA	ENST00000342245.9	p.Leu263Ter	p.Leu263Ter	c.788T>A	stop_gained	Pathogenic	2984		1	628542	1.59098e-06	0	0	0	17690	0	0	0	0	43740	0	0	0	0	20984	0	0	0	0	36070	0	0	0	0	52928	0	0	0	0	4148	0	0
11	6391904	rs1847935299	A	C	gnomAD Exomes	PASS	NA	ENST00000342245.9	p.Asp280Ala	p.Asp280Ala	c.839A>C	missense_variant	Pathogenic	1076908		1	628766	1.59042e-06	0	0	0	17694	0	0	0	0	43740	0	0	0	0	20984	0	0	0	0	36070	0	0	0	0	53130	0	0	0	0	4148	0	0
11	6391912	rs752148586	G	A	gnomAD Exomes,gnomAD Genomes	PASS	PASS	ENST00000342245.9	p.Ala283Thr	p.Ala283Thr	c.847G>A	missense_variant	Pathogenic	813478		15	1614044	9.29343e-06	0	0	1	74922	1.33472e-05	0	0	3	59998	5.00017e-05	0	0	0	29602	0	0	0	1	44898	2.22727e-05	0	0	0	64010	0	0	0	0	6084	0	0
11	6391937	rs1803161	G	C	gnomAD Exomes,gnomAD Genomes	PASS	PASS	ENST00000342245.9	p.Arg291Pro	p.Arg291His	c.872G>C	missense_variant				4	1614096	2.47817e-06	0	0	4	74938	5.33775e-05	0	0	0	60000	0	0	0	0	29606	0	0	0	0	44900	0	0	0	0	64034	0	0	0	0	6084	0	0
11	6391945	rs120074128	C	A	gnomAD Exomes,gnomAD Genomes	PASS	PASS	ENST00000342245.9	p.Gln294Lys	p.Gln294Lys	c.880C>A	missense_variant	Pathogenic	2994		29	1614062	1.79671e-05	0	0	0	74924	0	0	0	0	59998	0	0	0	0	29606	0	0	0	0	44894	0	0	0	0	64038	0	0	0	0	6084	0	0
11	6391957	rs1554934457	CTGACCACCG	C	gnomAD Exomes	PASS	NA	ENST00000342245.9	p.Thr300_Thr302del	p.Thr300_Thr302del	c.894_902del	inframe_deletion	Uncertain significance	556649		1	628784	1.59037e-06	0	0	0	17694	0	0	0	0	43740	0	0	0	0	20984	0	0	0	0	36070	0	0	0	0	53144	0	0	0	0	4148	0	0
11	6391976	rs120074124	T	C	gnomAD Exomes,gnomAD Genomes	PASS	PASS	ENST00000342245.9	p.Leu304Pro	p.Leu304Pro	c.911T>C	missense_variant	Pathogenic	2989		26	1614056	1.61085e-05	0	0	0	74916	0	0	0	0	60004	0	0	0	18	29606	0.000607985	0	0	0	44898	0	0	0	0	64028	0	0	0	0	6084	0	0
11	6392005	rs1228068212	G	A	gnomAD Exomes,gnomAD Genomes	PASS	PASS	ENST00000342245.9	p.Val314Met	p.Val314Met	c.940G>A	missense_variant	Conflicting interpretations of pathogenicity	556090		27	1614114	1.67274e-05	0	0	0	74926	0	0	0	1	60010	1.66639e-05	0	0	0	29608	0	0	0	6	44904	0.000133618	0	0	0	64040	0	0	0	0	6084	0	0
11	6392010		C	A	gnomAD Exomes	PASS	NA	ENST00000342245.9	p.Tyr315Ter	p.Tyr315Ter	c.945C>A	stop_gained				4	833108	4.8013e-06	0	0	0	15786	0	0	0	0	984	0	0	0	0	5152	0	0	0	0	3630	0	0	0	0	276	0	0	0	0	1620	0	0
11	6392020	rs757934797	G	C	gnomAD Exomes	PASS	NA	ENST00000342245.9	p.Gly319Arg	p.Gly319Arg	c.955G>C	missense_variant	Conflicting interpretations of pathogenicity	555444		3	1461894	2.05213e-06	0	0	0	33480	0	0	0	0	44724	0	0	0	0	26136	0	0	0	0	39700	0	0	0	0	53420	0	0	0	0	5768	0	0
11	6392023	rs779927660	A	G	gnomAD Exomes	PASS	NA	ENST00000342245.9	p.Asn320Asp	p.Asn320Asp	c.958A>G	missense_variant	Conflicting interpretations of pathogenicity	556246		8	1461894	5.47235e-06	0	0	0	33480	0	0	0	0	44724	0	0	0	0	26136	0	0	0	0	39700	0	0	0	0	53420	0	0	0	0	5768	0	0
11	6392038	rs761308217	C	G	gnomAD Exomes,gnomAD Genomes	PASS	PASS	ENST00000342245.9	p.Pro325Ala	p.Pro325Ala	c.973C>G	missense_variant	Pathogenic/Likely pathogenic	633427		39	1614054	2.41628e-05	0	0	0	74910	0	0	0	0	60002	0	0	0	0	29608	0	0	0	0	44888	0	0	0	0	64038	0	0	0	0	6084	0	0
11	6392055	rs387906289	TC	T	gnomAD Exomes,gnomAD Genomes	PASS	PASS	ENST00000342245.9	p.Phe333SerfsTer52	p.Phe333SerfsTer52	c.996del	frameshift_variant	Pathogenic	2990		68	1613606	4.21416e-05	0	0	0	74730	0	0	0	0	59962	0	0	0	52	29600	0.00175676	0	0	0	44852	0	0	0	0	63976	0	0	0	0	6082	0	0
11	6392060	rs202081954	C	G	gnomAD Exomes,gnomAD Genomes	PASS	PASS	ENST00000342245.9	p.Pro332Arg	p.Pro332Arg	c.995C>G	missense_variant	Conflicting interpretations of pathogenicity	403463		223	1614182	0.00013815	0	0	4	75028	5.33134e-05	0	0	1	60028	1.66589e-05	0	0	1	29608	3.37747e-05	0	0	144	44876	0.00320884	0	0	2	64044	3.12285e-05	0	0	1	6062	0.000164962	0
11	6392066	rs759950370	T	C	gnomAD Exomes,gnomAD Genomes	PASS	PASS	ENST00000342245.9	p.Ile334Thr	p.Ile334Thr	c.1001T>C	missense_variant	Likely pathogenic	992695		51	1613954	3.15994e-05	0	0	2	74892	2.67051e-05	0	0	0	59996	0	0	0	0	29604	0	0	0	2	44866	4.45772e-05	0	0	0	64026	0	0	0	0	6084	0	0
11	6392071	rs281860667	G	A	gnomAD Exomes	PASS	NA	ENST00000342245.9	p.Gly336Ser	p.Gly336Ser	c.1006G>A	missense_variant				2	628780	3.18076e-06	0	0	0	17694	0	0	0	0	43740	0	0	0	0	20984	0	0	0	0	36070	0	0	0	0	53144	0	0	0	0	4148	0	0
11	6392091	rs281860668	G	C	gnomAD Exomes	PASS	NA	ENST00000342245.9	p.Trp342Cys	p.Trp342Cys	c.1026G>C	missense_variant	Uncertain significance	550557		5	833104	6.00165e-06	0	0	0	15786	0	0	0	0	984	0	0	0	0	5152	0	0	0	0	3630	0	0	0	0	276	0	0	0	0	1620	0	0
11	6392119	rs201550531	G	T	gnomAD Exomes,gnomAD Genomes	PASS	PASS	ENST00000342245.9	p.Glu352Ter	p.Glu352Ter	c.1054G>T	stop_gained	Pathogenic/Likely pathogenic	650777		51	1614082	3.15969e-05	0	0	0	75008	0	0	0	0	60014	0	0	0	0	29604	0	0	0	0	44864	0	0	0	0	64020	0	0	0	0	6062	0	0
11	6392130	rs2134013240	GCCTGCCGAAGC	G	gnomAD Exomes	PASS	NA	ENST00000342245.9	p.Glu358HisfsTer29	p.Glu358HisfsTer29	c.1071_1081del	frameshift_variant	Pathogenic	1173983		1	628776	1.59039e-06	0	0	0	17694	0	0	0	0	43740	0	0	0	0	20984	0	0	0	0	36070	0	0	0	0	53138	0	0	0	0	4148	0	0
11	6392141	rs797044800	C	A	gnomAD Exomes	PASS	NA	ENST00000342245.9	p.Ala359Asp	p.Ala359Asp	c.1076C>A	missense_variant	Pathogenic	203427		3	1461878	2.05215e-06	0	0	0	33480	0	0	0	2	44724	4.47187e-05	0	0	0	26136	0	0	0	0	39700	0	0	0	0	53412	0	0	0	0	5768	0	0
11	6392155	rs1242180535	A	G	gnomAD Exomes	PASS	NA	ENST00000342245.9	p.Arg364Gly	p.Arg364Gly	c.1090A>G	missense_variant	Likely pathogenic	992697		1	628770	1.59041e-06	0	0	0	17694	0	0	0	0	43740	0	0	0	0	20984	0	0	0	1	36068	2.77254e-05	0	0	0	53134	0	0	0	0	4148	0	0
11	6393215	rs398123474	G	C	gnomAD Exomes	PASS	NA	ENST00000342245.9	c.1092-1G>C		c.1092-1G>C	splice_acceptor_variant	Pathogenic/Likely pathogenic	93312		8	1461398	5.47421e-06	0	0	0	33476	0	0	0	0	44708	0	0	0	0	26126	0	0	0	0	39700	0	0	0	0	53396	0	0	0	0	5768	0	0
11	6393219	rs1422720020	T	TG	gnomAD Exomes	PASS	NA	ENST00000342245.9	p.Phe368ValfsTer23	p.Phe368ValfsTer23	c.1101dup	frameshift_variant	Pathogenic/Likely pathogenic	553487		4	1461490	2.73693e-06	0	0	0	33480	0	0	0	0	44708	0	0	0	0	26126	0	0	0	0	39700	0	0	0	1	53398	1.87273e-05	0	0	0	5768	0	0
11	6393225		G	GT	gnomAD Exomes	PASS	NA	ENST00000342245.9	p.Tyr369LeufsTer22	p.Tyr369LeufsTer22	c.1103dup	frameshift_variant				1	1461540	6.8421e-07	0	0	0	33476	0	0	0	0	44710	0	0	0	0	26130	0	0	0	0	39700	0	0	0	0	53398	0	0	0	0	5768	0	0
11	6393230	rs372287825	A	G	gnomAD Exomes,gnomAD Genomes	PASS	PASS	ENST00000342245.9	p.Tyr369Cys	p.Tyr369Cys	c.1106A>G	missense_variant	Conflicting interpretations of pathogenicity	288073		5	1613782	3.09831e-06	0	0	3	74908	4.00491e-05	0	0	0	59990	0	0	0	0	29606	0	0	0	0	44892	0	0	0	0	64010	0	0	0	0	6084	0	0
11	6393232	rs786204514	GCT	G	gnomAD Exomes	PASS	NA	ENST00000342245.9	p.Leu371PhefsTer19	p.Leu371PhefsTer19	c.1111_1112del	frameshift_variant	Pathogenic/Likely pathogenic	188853		7	1461612	4.78923e-06	0	0	0	33476	0	0	0	0	44720	0	0	0	0	26136	0	0	0	0	39700	0	0	0	0	53396	0	0	0	0	5766	0	0
11	6393241	rs1342372980	C	T	gnomAD Exomes	PASS	NA	ENST00000342245.9	p.Pro373Ser	p.Pro373Ser	c.1117C>T	missense_variant	Pathogenic	496822		1	833074	1.20037e-06	0	0	0	15784	0	0	0	0	984	0	0	0	0	5152	0	0	0	0	3630	0	0	0	0	276	0	0	0	0	1620	0	0
11	6393257		G	T	gnomAD Exomes	PASS	NA	ENST00000342245.9	p.Arg378Leu	p.Arg378Leu	c.1133G>T	missense_variant				1	1461672	6.84148e-07	0	0	0	33480	0	0	0	0	44724	0	0	0	0	26136	0	0	0	0	39700	0	0	0	0	53400	0	0	0	0	5766	0	0
11	6393257	rs559088058	G	A	gnomAD Exomes,gnomAD Genomes	PASS	PASS	ENST00000342245.9	p.Arg378His	p.Arg378His	c.1133G>A	missense_variant	Conflicting interpretations of pathogenicity	554977		119	1613922	7.37334e-05	0	0	4	75014	5.33234e-05	0	0	2	60024	3.332e-05	0	0	0	29606	0	0	0	10	44880	0.000222816	0	0	5	64008	7.81152e-05	0	0	1	6060	0.000165017	0
11	6393272	rs776442314	A	G	gnomAD Exomes,gnomAD Genomes	PASS	PASS	ENST00000342245.9	p.Asn383Ser	p.Asn383Ser	c.1148A>G	missense_variant	Pathogenic/Likely pathogenic	1173972		6	780716	7.68525e-06	0	0	0	59104	0	0	0	3	59008	5.08406e-05	0	0	0	24454	0	0	0	0	41258	0	0	0	0	63736	0	0	0	0	4464	0	0
11	6393278	rs120074123	A	G	gnomAD Exomes	PASS	NA	ENST00000342245.9	p.Asn385Ser	p.Asn385Ser	c.1154A>G	missense_variant	Conflicting interpretations of pathogenicity	2988		1	1461684	6.84142e-07	0	0	0	33480	0	0	0	0	44724	0	0	0	0	26136	0	0	0	0	39700	0	0	0	0	53402	0	0	0	0	5766	0	0
11	6393279		T	G	gnomAD Exomes	PASS	NA	ENST00000342245.9	p.Asn385Lys	p.Asn385Lys	c.1155T>G	missense_variant				1	1461646	6.8416e-07	0	0	0	33478	0	0	0	0	44724	0	0	0	0	26136	0	0	0	0	39700	0	0	0	0	53402	0	0	0	0	5766	0	0
11	6393301		T	A	gnomAD Exomes	PASS	NA	ENST00000342245.9	p.Trp393Arg	p.Trp393Arg	c.1177T>A	missense_variant				1	628596	1.59085e-06	0	0	0	17694	0	0	0	0	43740	0	0	0	0	20984	0	0	0	0	36070	0	0	0	0	53126	0	0	0	0	4146	0	0
11	6393301	rs120074125	T	G	gnomAD Exomes	PASS	NA	ENST00000342245.9	p.Trp393Gly	p.Trp393Gly	c.1177T>G	missense_variant	Pathogenic	2991		4	628596	6.36339e-06	0	0	0	17694	0	0	0	0	43740	0	0	0	0	20984	0	0	0	0	36070	0	0	0	0	53126	0	0	0	0	4146	0	0
11	6393301		T	C	gnomAD Exomes	PASS	NA	ENST00000342245.9	p.Trp393Arg	p.Trp393Arg	c.1177T>C	missense_variant				1	628596	1.59085e-06	0	0	0	17694	0	0	0	0	43740	0	0	0	0	20984	0	0	0	0	36070	0	0	0	0	53126	0	0	0	0	4146	0	0
11	6393368	rs1451199796	C	T	gnomAD Exomes	PASS	NA	ENST00000342245.9	p.Ala415Val	p.Ala415Val	c.1244C>T	missense_variant				6	1461134	4.1064e-06	0	0	0	33478	0	0	0	0	44688	0	0	0	0	26106	0	0	0	0	39694	0	0	0	0	53392	0	0	0	1	5756	0.000173732	0
11	6393376	rs755160837	C	T	gnomAD Exomes,gnomAD Genomes	PASS	PASS	ENST00000342245.9	p.Arg418Ter	p.Arg418Ter	c.1252C>T	stop_gained	Pathogenic	813480		3	1612640	1.8603e-06	0	0	1	74902	1.33508e-05	0	0	0	59936	0	0	0	0	29508	0	0	0	0	44876	0	0	0	0	63972	0	0	0	0	6058	0	0
11	6393395	rs1295535589	C	T	gnomAD Exomes	PASS	NA	ENST00000342245.9	c.1263+8C>T		c.1263+8C>T	splice_region_variant				5	1457936	3.42951e-06	0	0	0	33424	0	0	0	5	44580	0.000112158	0	0	0	25860	0	0	0	0	39662	0	0	0	0	53246	0	0	0	0	5624	0	0
11	6393620	rs120074126	C	T	gnomAD Exomes,gnomAD Genomes	PASS	PASS	ENST00000342245.9	p.His423Tyr	p.His423Tyr	c.1267C>T	missense_variant	Pathogenic	2992		6	1611816	3.72251e-06	0	0	0	74858	0	0	0	0	59994	0	0	0	0	29596	0	0	0	0	44888	0	0	0	0	64032	0	0	0	1	6082	0.00016442	0
11	6393621	rs767492080	A	G	gnomAD Exomes,gnomAD Genomes	PASS	PASS	ENST00000342245.9	p.His423Arg	p.His423Arg	c.1268A>G	missense_variant	Pathogenic/Likely pathogenic	2136989		2	780924	2.56107e-06	0	0	0	59126	0	0	0	0	59006	0	0	0	0	24454	0	0	0	0	41264	0	0	0	0	63756	0	0	0	0	4464	0	0
11	6393629	rs1554935136	G	A	gnomAD Exomes	PASS	NA	ENST00000342245.9	p.Gly426Ser	p.Gly426Ser	c.1276G>A	missense_variant	Pathogenic/Likely pathogenic	432163		2	832358	2.40281e-06	0	0	0	15768	0	0	0	0	984	0	0	0	0	5144	0	0	0	0	3626	0	0	0	0	274	0	0	0	0	1618	0	0
11	6393633	rs794727629	A	G	gnomAD Exomes,gnomAD Genomes	PASS	PASS	ENST00000342245.9	p.His427Arg	p.His427Arg	c.1280A>G	missense_variant	Conflicting interpretations of pathogenicity	569207		30	1613690	1.85909e-05	0	0	0	74924	0	0	0	0	60000	0	0	0	0	29606	0	0	0	0	44894	0	0	0	0	64034	0	0	0	0	6082	0	0
11	6393639	rs281860669	C	T	gnomAD Exomes	PASS	NA	ENST00000342245.9	p.Pro429Leu	p.Pro429Leu	c.1286C>T	missense_variant	Conflicting interpretations of pathogenicity	551462		1	1461624	6.8417e-07	0	0	0	33476	0	0	0	0	44724	0	0	0	0	26130	0	0	0	0	39698	0	0	0	0	53416	0	0	0	0	5766	0	0
11	6393650	rs779528546	T	C	gnomAD Exomes,gnomAD Genomes	PASS	PASS	ENST00000342245.9	p.Cys433Arg	p.Cys433Arg	c.1297T>C	missense_variant	Likely pathogenic	813420		14	1613906	8.67461e-06	0	0	0	74906	0	0	0	0	59998	0	0	0	0	29596	0	0	0	0	44890	0	0	0	0	64038	0	0	0	0	6084	0	0
11	6393680	rs120074127	C	T	gnomAD Exomes,gnomAD Genomes	PASS	PASS	ENST00000342245.9	p.Arg443Ter	p.Arg443Ter	c.1327C>T	stop_gained	Pathogenic	2993		37	1613532	2.29311e-05	0	0	0	74868	0	0	0	0	59986	0	0	0	0	29596	0	0	0	0	44890	0	0	0	0	64024	0	0	0	0	6084	0	0
11	6393898	rs747143343	A	G	gnomAD Exomes,gnomAD Genomes	PASS	PASS	ENST00000342245.9	p.Tyr448Cys	p.Tyr448Cys	c.1343A>G	missense_variant	Pathogenic/Likely pathogenic	242451		7	780940	8.96356e-06	0	0	0	59118	0	0	0	6	59018	0.000101664	0	0	0	24454	0	0	0	1	41262	2.42354e-05	0	0	0	63758	0	0	0	0	4458	0	0
11	6393900	rs374018137	G	A	gnomAD Exomes	PASS	NA	ENST00000342245.9	p.Glu449Lys	p.Glu449Lys	c.1345G>A	missense_variant				1	628772	1.5904e-06	0	0	0	17694	0	0	0	0	43740	0	0	0	0	20984	0	0	0	0	36070	0	0	0	0	53142	0	0	0	0	4146	0	0
11	6393910		T	C	gnomAD Exomes	PASS	NA	ENST00000342245.9	p.Leu452Pro	p.Leu452Pro	c.1355T>C	missense_variant				3	1461886	2.05214e-06	0	0	0	33480	0	0	0	0	44724	0	0	0	0	26136	0	0	0	0	39700	0	0	0	0	53420	0	0	0	0	5766	0	0
11	6393916	rs1402734026	C	T	gnomAD Exomes	PASS	NA	ENST00000342245.9	p.Ala454Val	p.Ala454Val	c.1361C>T	missense_variant	Conflicting interpretations of pathogenicity	554055		2	628782	3.18075e-06	0	0	0	17694	0	0	0	2	43740	4.57247e-05	0	0	0	20984	0	0	0	0	36070	0	0	0	0	53144	0	0	0	0	4146	0	0
11	6393933	rs794727705	A	C	gnomAD Exomes	PASS	NA	ENST00000342245.9	p.Thr460Pro	p.Thr460Pro	c.1378A>C	missense_variant	Conflicting interpretations of pathogenicity	197685		1	833106	1.20033e-06	0	0	0	15786	0	0	0	0	984	0	0	0	0	5152	0	0	0	0	3630	0	0	0	0	276	0	0	0	0	1620	0	0
11	6393949	rs1319643225	T	C	gnomAD Exomes	PASS	NA	ENST00000342245.9	p.Phe465Ser	p.Phe465Ser	c.1394T>C	missense_variant	Pathogenic/Likely pathogenic	864212		3	1461886	2.05214e-06	0	0	0	33480	0	0	0	0	44724	0	0	0	0	26136	0	0	0	0	39700	0	0	0	0	53420	0	0	0	0	5768	0	0
11	6393972	rs398123476	ACT	A	gnomAD Exomes	PASS	NA	ENST00000342245.9	p.Leu474GlufsTer20	p.Leu474GlufsTer20	c.1420_1421del	frameshift_variant	Pathogenic	93314		1	1461884	6.84049e-07	0	0	0	33478	0	0	0	0	44724	0	0	0	0	26136	0	0	0	0	39700	0	0	0	0	53420	0	0	0	0	5766	0	0
11	6393981	rs182812968	C	T	gnomAD Exomes,gnomAD Genomes	PASS	PASS	ENST00000342245.9	p.Arg476Trp	p.Arg476Trp	c.1426C>T	missense_variant	Pathogenic/Likely pathogenic	93315		20	1614174	1.23902e-05	0	0	3	75012	3.99936e-05	0	0	8	60028	0.000133271	0	0	0	29606	0	0	0	0	44882	0	0	0	0	64040	0	0	0	0	6056	0	0
11	6393985	rs753508874	C	T	gnomAD Exomes,gnomAD Genomes	PASS	PASS	ENST00000342245.9	p.Pro477Leu	p.Pro477Leu	c.1430C>T	missense_variant	Pathogenic/Likely pathogenic	189075		32	1614050	1.98259e-05	0	0	1	74906	1.33501e-05	0	0	3	60008	4.99933e-05	0	0	0	29604	0	0	0	0	44890	0	0	0	0	64038	0	0	0	0	6084	0	0
11	6394001		C	A	gnomAD Exomes	PASS	NA	ENST00000342245.9	p.Phe482Leu	p.Phe482Leu	c.1446C>A	missense_variant				2	1461888	1.36809e-06	0	0	0	33480	0	0	0	0	44724	0	0	0	0	26136	0	0	0	0	39700	0	0	0	0	53420	0	0	0	2	5768	0.000346741	0
11	6394006	rs267607075	C	A	gnomAD Exomes	PASS	NA	ENST00000342245.9	p.Ala484Glu	p.Ala484Glu	c.1451C>A	missense_variant	Pathogenic/Likely pathogenic	2995		3	1461892	2.05214e-06	0	0	0	33480	0	0	0	0	44724	0	0	0	0	26136	0	0	0	0	39700	0	0	0	0	53420	0	0	0	0	5768	0	0
11	6394006	rs267607075	C	T	gnomAD Exomes	PASS	NA	ENST00000342245.9	p.Ala484Val	p.Ala484Val	c.1451C>T	missense_variant	Pathogenic	2136993		1	1461892	6.84045e-07	0	0	0	33480	0	0	0	0	44724	0	0	0	0	26136	0	0	0	0	39700	0	0	0	0	53420	0	0	0	0	5768	0	0
11	6394013	rs281860665	T	G	gnomAD Exomes	PASS	NA	ENST00000342245.9	p.Ser486Arg	p.Ser486Arg	c.1458T>G	missense_variant	Pathogenic/Likely pathogenic	662004		1	628784	1.59037e-06	0	0	0	17694	0	0	0	0	43740	0	0	0	0	20984	0	0	0	1	36070	2.77239e-05	0	0	0	53144	0	0	0	0	4148	0	0
11	6394013	rs281860665	T	A	gnomAD Exomes	PASS	NA	ENST00000342245.9	p.Ser486Arg	p.Ser486Arg	c.1458T>A	missense_variant				1	628784	1.59037e-06	0	0	0	17694	0	0	0	0	43740	0	0	0	0	20984	0	0	0	0	36070	0	0	0	1	53144	1.88168e-05	0	0	0	4148	0	0
11	6394029	rs144873307	G	A	gnomAD Exomes,gnomAD Genomes	PASS	PASS	ENST00000342245.9	p.Gly492Ser	p.Gly492Ser	c.1474G>A	missense_variant	Uncertain significance	445832		2873	1614158	0.00177988	1	0	50	75016	0.000666524	0	0	44	60024	0.00073304	0	0	1	29608	3.37747e-05	0	0	4	44872	8.91424e-05	0	0	4	64042	6.2459e-05	0	0	7	6060	0.00115512	0
11	6394041	rs1554935371	G	A	gnomAD Exomes,gnomAD Genomes	PASS	PASS	ENST00000342245.9	p.Gly496Ser	p.Gly496Ser	c.1486G>A	missense_variant	Uncertain significance	558472		3	1614034	1.8587e-06	0	0	3	74896	4.00555e-05	0	0	0	60004	0	0	0	0	29606	0	0	0	0	44880	0	0	0	0	64038	0	0	0	0	6082	0	0
11	6394046	rs1446986999	G	C	gnomAD Exomes	PASS	NA	ENST00000342245.9	c.1486+5G>C		c.1486+5G>C	intron_variant	Uncertain significance	2436206		1	1461892	6.84045e-07	0	0	0	33480	0	0	0	0	44722	0	0	0	0	26136	0	0	0	1	39700	2.51889e-05	0	0	0	53420	0	0	0	0	5768	0	0
11	6394203	rs769904764	C	T	gnomAD Exomes,gnomAD Genomes	PASS	PASS	ENST00000342245.9	p.Arg498Cys	p.Arg498Cys	c.1492C>T	missense_variant	Pathogenic/Likely pathogenic	198095		15	1614020	9.29357e-06	0	0	1	74906	1.33501e-05	0	0	0	60004	0	0	0	0	29608	0	0	0	0	44892	0	0	0	0	64024	0	0	0	0	6084	0	0
11	6394204	rs120074117	G	C	gnomAD Exomes	PASS	NA	ENST00000342245.9	p.Arg498Pro	p.Arg498Pro	c.1493G>C	missense_variant	Likely pathogenic	1507898		9	1461882	6.15645e-06	0	0	0	33480	0	0	0	0	44724	0	0	0	0	26136	0	0	0	0	39700	0	0	0	0	53410	0	0	0	0	5768	0	0
11	6394204	rs120074117	G	T	gnomAD Exomes,gnomAD Genomes	PASS	PASS	ENST00000342245.9	p.Arg498Leu	p.Arg498Leu	c.1493G>T	missense_variant	Pathogenic/Likely pathogenic	2980		92	1614008	5.7001e-05	0	0	0	74914	0	0	0	0	59996	0	0	0	70	29606	0.00236439	0	0	0	44882	0	0	0	0	64028	0	0	0	0	6084	0	0
11	6394204	rs120074117	G	A	gnomAD Exomes,gnomAD Genomes	PASS	PASS	ENST00000342245.9	p.Arg498His	p.Arg498His	c.1493G>A	missense_variant	Pathogenic/Likely pathogenic	167712		10	1614126	6.1953e-06	0	0	1	75036	1.33269e-05	0	0	0	60016	0	0	0	0	29606	0	0	0	0	44870	0	0	0	0	64028	0	0	0	0	6062	0	0
11	6394209	rs771336819	T	C	gnomAD Exomes,gnomAD Genomes	PASS	PASS	ENST00000342245.9	p.Tyr500His	p.Tyr500His	c.1498T>C	missense_variant	Conflicting interpretations of pathogenicity	557879		9	1614044	5.57606e-06	0	0	1	74916	1.33483e-05	0	0	0	60010	0	0	0	0	29608	0	0	0	8	44890	0.000178213	0	0	0	64022	0	0	0	0	6084	0	0
11	6394228	rs774651673	A	G	gnomAD Exomes	PASS	NA	ENST00000342245.9	p.Tyr506Cys	p.Tyr506Cys	c.1517A>G	missense_variant	Uncertain significance	305205		2	628782	3.18075e-06	0	0	0	17694	0	0	0	1	43740	2.28624e-05	0	0	0	20984	0	0	0	0	36070	0	0	0	0	53144	0	0	0	0	4148	0	0
11	6394237	rs764772735	G	C	gnomAD Exomes	PASS	NA	ENST00000342245.9	p.Ser509Thr	p.Ser509Thr	c.1526G>C	missense_variant	Likely pathogenic	992710		1	1461860	6.8406e-07	0	0	0	33480	0	0	0	0	44724	0	0	0	0	26136	0	0	0	0	39700	0	0	0	0	53416	0	0	0	0	5768	0	0
11	6394261	rs142787001	A	T	gnomAD Exomes,gnomAD Genomes	PASS	PASS	ENST00000342245.9	p.Glu517Val	p.Glu517Val	c.1550A>T	missense_variant	Conflicting interpretations of pathogenicity	198094		5315	1614192	0.00329267	11	0	72	75056	0.000959284	0	0	119	60028	0.00198241	0	0	26	29608	0.000878141	0	0	0	44884	0	0	0	59	64044	0.000921242	0	0	8	6060	0.00132013	0
11	6394267	rs371837210	A	G	gnomAD Exomes	PASS	NA	ENST00000342245.9	p.Tyr519Cys	p.Tyr519Cys	c.1556A>G	missense_variant	Conflicting interpretations of pathogenicity	437453		1	1461880	6.84051e-07	0	0	0	33480	0	0	0	0	44724	0	0	0	0	26136	0	0	0	0	39700	0	0	0	0	53420	0	0	0	0	5768	0	0
11	6394292	rs1848086376	CAT	C	gnomAD Exomes	PASS	NA	ENST00000342245.9	p.Ile528ThrfsTer50	p.Ile528ThrfsTer50	c.1583_1584del	frameshift_variant	Pathogenic	944778		1	1461870	6.84055e-07	0	0	0	33480	0	0	0	0	44724	0	0	0	0	26134	0	0	0	0	39698	0	0	0	0	53418	0	0	0	0	5768	0	0
11	6394309	rs199915216	C	A	gnomAD Exomes,gnomAD Genomes	PASS	PASS	ENST00000342245.9	p.Pro533Gln	p.Pro533Gln	c.1598C>A	missense_variant	Pathogenic	1173978		45	1614100	2.78793e-05	0	0	0	74944	0	0	0	0	60008	0	0	0	0	29606	0	0	0	0	44892	0	0	0	0	64042	0	0	0	0	6084	0	0
11	6394314	rs1554935555	T	C	gnomAD Exomes	PASS	NA	ENST00000342245.9	p.Trp535Arg	p.Trp535Arg	c.1603T>C	missense_variant	Likely pathogenic	557963		1	628758	1.59044e-06	0	0	0	17694	0	0	0	0	43738	0	0	0	0	20984	0	0	0	0	36068	0	0	0	0	53144	0	0	0	0	4148	0	0
11	6394335	rs398123478	C	T	gnomAD Exomes,gnomAD Genomes	PASS	PASS	ENST00000342245.9	p.Arg542Ter	p.Arg542Ter	c.1624C>T	stop_gained	Pathogenic	93318		37	1614218	2.29213e-05	0	0	0	75054	0	0	0	0	60030	0	0	0	0	29608	0	0	0	0	44882	0	0	0	0	64040	0	0	0	0	6062	0	0
11	6394338	rs770962157	GA	G	gnomAD Exomes,gnomAD Genomes	PASS	PASS	ENST00000342245.9	p.Thr544ProfsTer69	p.Thr544ProfsTer69	c.1630del	frameshift_variant	Pathogenic	592260		10	781012	1.28039e-05	0	0	0	59162	0	0	0	0	59022	0	0	0	0	24454	0	0	0	0	41260	0	0	0	0	63766	0	0	0	0	4464	0	0
11	6394377	rs780415152	C	T	gnomAD Exomes	PASS	NA	ENST00000342245.9	p.His556Tyr	p.His556Tyr	c.1666C>T	missense_variant				1	628784	1.59037e-06	0	0	1	17694	5.65163e-05	0	0	0	43740	0	0	0	0	20984	0	0	0	0	36070	0	0	0	0	53144	0	0	0	0	4148	0	0
11	6394385	rs759389193	GGT	G	gnomAD Exomes,gnomAD Genomes	PASS	PASS	ENST00000342245.9	p.Val559IlefsTer19	p.Val559IlefsTer19	c.1675_1676del	frameshift_variant	Pathogenic/Likely pathogenic	633426		5	780990	6.40213e-06	0	0	0	59156	0	0	0	0	59020	0	0	0	0	24456	0	0	0	0	41258	0	0	0	0	63762	0	0	0	0	4464	0	0
11	6394386	rs149939736	G	T	gnomAD Exomes	PASS	NA	ENST00000342245.9	p.Val559Leu	p.Val559Leu	c.1675G>T	missense_variant				2	1461886	1.3681e-06	0	0	0	33480	0	0	0	0	44724	0	0	0	0	26136	0	0	0	0	39700	0	0	0	2	53420	3.74392e-05	0	0	0	5768	0	0
11	6394429	rs2134024060	G	C	gnomAD Exomes	PASS	NA	ENST00000342245.9	p.Trp573Ser	p.Trp573Ser	c.1718G>C	missense_variant	Uncertain significance	1526024		1	628778	1.59039e-06	0	0	0	17694	0	0	0	0	43740	0	0	0	0	20984	0	0	0	0	36070	0	0	0	0	53138	0	0	0	0	4148	0	0
11	6394441	rs1554935669	A	G	gnomAD Exomes,gnomAD Genomes	PASS	PASS	ENST00000342245.9	p.His577Arg	p.His577Arg	c.1730A>G	missense_variant	Conflicting interpretations of pathogenicity	550112		3	1614054	1.85867e-06	0	0	0	74924	0	0	0	0	60010	0	0	0	0	29608	0	0	0	0	44876	0	0	0	0	64040	0	0	0	0	6084	0	0
11	6394446	rs120074119	G	A	gnomAD Exomes	PASS	NA	ENST00000342245.9	p.Gly579Ser	p.Gly579Ser	c.1735G>A	missense_variant	Pathogenic/Likely pathogenic	2982		1	628766	1.59042e-06	0	0	0	17694	0	0	0	0	43740	0	0	0	0	20984	0	0	0	0	36070	0	0	0	0	53126	0	0	0	0	4148	0	0
11	6394488		GCTA	G	gnomAD Exomes	PASS	NA	ENST00000342245.9	p.Thr594del	p.Thr594del	c.1780_1782del	inframe_deletion				2	1461368	1.36858e-06	0	0	0	33478	0	0	0	0	44724	0	0	0	0	26136	0	0	0	0	39700	0	0	0	0	52908	0	0	0	0	5768	0	0
11	6394491	rs1437508852	ACT	A	gnomAD Exomes,gnomAD Genomes	PASS	PASS	ENST00000342245.9	p.Ala597ProfsTer7	p.Ala597ProfsTer7	c.1783_1784del	frameshift_variant	Pathogenic/Likely pathogenic	556898	lc_lof	5	780070	6.40968e-06	0	0	0	59010	0	0	0	0	59002	0	0	0	0	24452	0	0	0	2	41220	4.85201e-05	0	0	0	63174	0	0	0	0	4464	0	0
11	6394494	rs1057516403	CTT	C	gnomAD Exomes,gnomAD Genomes	PASS	PASS	ENST00000342245.9	p.Ala597ProfsTer7	p.Ala597ProfsTer7	c.1785_1786del	frameshift_variant	Pathogenic/Likely pathogenic	370328	lc_lof	10	1613530	6.19759e-06	0	0	0	74956	0	0	0	0	60016	0	0	0	0	29608	0	0	0	0	44888	0	0	0	0	63450	0	0	0	0	6084	0	0
11	6394506	rs138531908	C	T	gnomAD Exomes	PASS	NA	ENST00000342245.9	p.Leu599Phe	p.Leu599Phe	c.1795C>T	missense_variant	Uncertain significance	558190		1	1460632	6.84635e-07	0	0	0	33480	0	0	0	0	44724	0	0	0	0	26136	0	0	0	0	39700	0	0	0	0	52186	0	0	0	0	5768	0	0
11	6394515	rs763099671	C	T	gnomAD Exomes,gnomAD Genomes	PASS	PASS	ENST00000342245.9	p.Arg602Cys	p.Arg602Cys	c.1804C>T	missense_variant	Conflicting interpretations of pathogenicity	878168		12	1612118	7.44362e-06	0	0	1	74940	1.3344e-05	0	0	1	60002	1.66661e-05	0	0	0	29608	0	0	0	0	44888	0	0	0	1	62092	1.61051e-05	0	0	0	6084	0	0
11	6394516	rs370129081	G	A	gnomAD Exomes,gnomAD Genomes	PASS	PASS	ENST00000342245.9	p.Arg602His	p.Arg602His	c.1805G>A	missense_variant	Pathogenic/Likely pathogenic	188955		30	1611968	1.86108e-05	0	0	2	74930	2.66916e-05	0	0	2	59998	3.33344e-05	0	0	0	29608	0	0	0	0	44878	0	0	0	0	61982	0	0	0	0	6084	0	0
11	6394536	rs120074118	TGCC	T	gnomAD Exomes,gnomAD Genomes	PASS	PASS	ENST00000342245.9	p.Arg610del	p.Arg610del	c.1829_1831del	inframe_deletion	Pathogenic	198093		277	1609840	0.000172067	0	0	2	75060	2.66454e-05	0	0	50	60020	0.000833056	0	0	7	29602	0.000236471	0	0	1	44864	2.22896e-05	0	0	2	59768	3.34627e-05	0	0	0	6062	0	0
11	6394570		A	AGGCCCAGAGCCTGT	gnomAD Exomes	PASS	NA	ENST00000342245.9	p.Pro628AlafsTer79	p.Pro628AlafsTer79	c.1864_1877dup	frameshift_variant			lc_lof	1	620380	1.61192e-06	0	0	0	17668	0	0	0	0	43710	0	0	0	0	20982	0	0	0	1	36070	2.77239e-05	0	0	0	44946	0	0	0	0	4144	0	0
11	6390599	rs1847852600	A	G	gnomAD Exomes	PASS	NA	ENST00000342245.9	p.Met1?	p.Met1?	c.1A>G	start_lost				1	833100	1.20034e-06	0	0	0	15786	0	0	0	0	984	0	0	0	0	5150	0	0	0	0	3630	0	0	0	0	276	0	0	0	0	1620	0	0
11	6390600	rs1847852728	T	A	gnomAD Exomes,gnomAD Genomes	PASS	PASS	ENST00000342245.9	p.Met1?	p.Met1?	c.2T>A	start_lost				2	1611732	1.2409e-06	0	0	0	74756	0	0	0	0	59894	0	0	0	0	29546	0	0	0	0	44788	0	0	0	2	62936	3.17783e-05	0	0	0	6054	0	0
11	6390600		T	C	gnomAD Exomes	PASS	NA	ENST00000342245.9	p.Met1?	p.Met1?	c.2T>C	start_lost				2	1459848	1.37001e-06	0	0	0	33458	0	0	0	0	44618	0	0	0	0	26076	0	0	0	0	39640	0	0	0	0	52338	0	0	0	0	5740	0	0
11	6390601	rs747502862	G	A	gnomAD Exomes	PASS	NA	ENST00000342245.9	p.Met1?	p.Met1?	c.3G>A	start_lost				1	626742	1.59555e-06	0	0	0	17672	0	0	0	0	43630	0	0	0	0	20924	0	0	0	0	36012	0	0	0	0	52062	0	0	0	0	4124	0	0
11	6390610		C	G	gnomAD Exomes	PASS	NA	ENST00000342245.9	p.Tyr4Ter	p.Tyr4Ter	c.12C>G	stop_gained			lof_flag	2	1460238	1.36964e-06	0	0	0	33460	0	0	0	0	44662	0	0	0	0	26088	0	0	0	0	39670	0	0	0	0	52486	0	0	0	0	5746	0	0
11	6390634	rs767287886	C	A	gnomAD Exomes	PASS	NA	ENST00000342245.9	p.Cys12Ter	p.Cys12Ter	c.36C>A	stop_gained			lof_flag	1	627760	1.59297e-06	0	0	0	17682	0	0	0	0	43696	0	0	0	0	20952	0	0	0	0	36058	0	0	0	0	52580	0	0	0	0	4136	0	0
11	6390653	rs1554933746	CA	C	gnomAD Exomes	PASS	NA	ENST00000342245.9	p.Gln19ArgfsTer58	p.Gln19ArgfsTer58	c.56del	frameshift_variant	Conflicting interpretations of pathogenicity	558404	lof_flag	14	1461024	9.58232e-06	0	0	0	33462	0	0	0	0	44676	0	0	0	0	26104	0	0	0	0	39690	0	0	0	0	52964	0	0	0	0	5762	0	0
11	6390657	rs1413550764	GA	G	gnomAD Exomes	PASS	NA	ENST00000342245.9	p.Gln21LysfsTer56	p.Gln21LysfsTer56	c.60del	frameshift_variant			lof_flag	1	627914	1.59257e-06	0	0	0	17678	0	0	0	0	43688	0	0	0	0	20944	0	0	0	0	36060	0	0	0	0	52716	0	0	0	0	4142	0	0
11	6390677	rs750157176	G	GC	gnomAD Exomes	PASS	NA	ENST00000342245.9	p.Gly29ArgfsTer23	p.Gly29ArgfsTer23	c.84dup	frameshift_variant			lof_flag	1	1459842	6.85006e-07	0	0	0	33388	0	0	0	0	44632	0	0	0	0	26090	0	0	0	0	39632	0	0	0	0	52960	0	0	0	0	5760	0	0
11	6390699	rs755988781	GCC	G	gnomAD Exomes	PASS	NA	ENST00000342245.9	p.Leu35GlyfsTer16	p.Leu35GlyfsTer16	c.102_103del	frameshift_variant			lof_flag	1	1432942	6.97865e-07	0	0	0	33232	0	0	0	0	44242	0	0	0	0	26014	0	0	0	0	39298	0	0	0	1	51528	1.94069e-05	0	0	0	5700	0	0
11	6390700		CCTGGT	C	gnomAD Exomes	PASS	NA	ENST00000342245.9	p.Leu35AlafsTer15	p.Leu35AlafsTer15	c.103_107del	frameshift_variant	Pathogenic	2013337	lof_flag	1	1407616	7.10421e-07	0	0	1	33120	3.01932e-05	0	0	0	43062	0	0	0	0	25310	0	0	0	0	35858	0	0	0	0	49796	0	0	0	0	5608	0	0
11	6390700	rs1847860411	CCT	C	gnomAD Exomes,gnomAD Genomes	PASS	PASS	ENST00000342245.9	p.Leu35GlyfsTer16	p.Leu35GlyfsTer16	c.103_104del	frameshift_variant			lof_flag	4	1546752	2.58606e-06	0	0	0	70878	0	0	0	0	57368	0	0	0	0	28672	0	0	0	0	40672	0	0	0	0	58748	0	0	0	0	5886	0	0
11	6390702	rs771373973	TGGTGCTGGCG	T	gnomAD Exomes	PASS	NA	ENST00000342245.9	p.Val36TrpfsTer38	p.Val36TrpfsTer38	c.105_114del	frameshift_variant			lof_flag	1	1138164	8.78608e-07	0	0	0	31740	0	0	0	0	35444	0	0	0	0	19144	0	0	0	0	27864	0	0	0	1	36846	2.714e-05	0	0	0	4410	0	0
11	6390703	rs781742000	GGTGCTGGCGC	G	gnomAD Exomes,gnomAD Genomes	PASS	PASS	ENST00000342245.9	p.Val36TrpfsTer38	p.Val36TrpfsTer38	c.106_115del	frameshift_variant			lof_flag	4	1257692	3.18043e-06	0	0	0	66500	0	0	0	0	48282	0	0	0	0	21830	0	0	0	0	32138	0	0	0	0	44522	0	0	0	0	4634	0	0
11	6390704		GT	G	gnomAD Exomes	PASS	NA	ENST00000342245.9	p.Val36GlyfsTer41	p.Val36GlyfsTer41	c.107del	frameshift_variant			lof_flag	1	1148250	8.7089e-07	0	0	0	31744	0	0	0	0	35658	0	0	0	0	19198	0	0	0	0	28116	0	0	0	0	37968	0	0	0	0	4426	0	0
11	6390706		GCTGGC	G	gnomAD Exomes	PASS	NA	ENST00000342245.9	p.Leu37AlafsTer13	p.Leu37AlafsTer13	c.109_113del	frameshift_variant			lof_flag	1	447116	2.23656e-06	0	0	0	9548	0	0	0	0	24598	0	0	0	0	9808	0	0	0	0	24376	0	0	0	0	19690	0	0	0	0	2244	0	0
11	6390706	rs761696094	GC	G	gnomAD Exomes	PASS	NA	ENST00000342245.9	p.Leu37TrpfsTer40	p.Leu37TrpfsTer40	c.109del	frameshift_variant			lof_flag	2	447116	4.47311e-06	0	0	0	9548	0	0	0	2	24598	8.13074e-05	0	0	0	9808	0	0	0	0	24376	0	0	0	0	19690	0	0	0	0	2244	0	0
11	6390708	rs773261292	TGGCGC	T	gnomAD Exomes	PASS	NA	ENST00000342245.9	p.Ala38GlyfsTer12	p.Ala38GlyfsTer12	c.111_115del	frameshift_variant			lof_flag	2	470444	4.2513e-06	0	0	0	9704	0	0	0	2	26176	7.64059e-05	0	0	0	10204	0	0	0	0	25748	0	0	0	0	20992	0	0	0	0	2320	0	0
11	6390709		GGC	G	gnomAD Exomes	PASS	NA	ENST00000342245.9	p.Leu39GlyfsTer12	p.Leu39GlyfsTer12	c.114_115del	frameshift_variant			lof_flag	2	470856	4.24758e-06	0	0	0	9696	0	0	0	0	26186	0	0	0	0	10220	0	0	0	0	25838	0	0	0	0	21066	0	0	0	0	2320	0	0
11	6390713	rs1316694521	CT	C	gnomAD Exomes	PASS	NA	ENST00000342245.9	p.Leu39ArgfsTer38	p.Leu39ArgfsTer38	c.116del	frameshift_variant			lof_flag	3	1400482	2.14212e-06	0	0	0	27996	0	0	0	0	41788	0	0	0	0	24944	0	0	0	0	37684	0	0	0	0	49612	0	0	0	0	5472	0	0
11	6390714		TGGCG	T	gnomAD Exomes	PASS	NA	ENST00000342245.9	p.Ala40TrpfsTer36	p.Ala40TrpfsTer36	c.117_120del	frameshift_variant			lof_flag	2	1402732	1.42579e-06	0	0	0	28036	0	0	0	0	41828	0	0	0	0	24976	0	0	0	0	37730	0	0	0	0	49844	0	0	0	0	5480	0	0
11	6390720		TGGCGC	T	gnomAD Exomes	PASS	NA	ENST00000342245.9	p.Ala42GlyfsTer8	p.Ala42GlyfsTer8	c.123_127del	frameshift_variant			lof_flag	1	1421104	7.03678e-07	0	0	0	28408	0	0	0	0	42368	0	0	0	0	25316	0	0	0	0	38320	0	0	0	0	51488	0	0	0	0	5558	0	0
11	6390726		TG	T	gnomAD Exomes	PASS	NA	ENST00000342245.9	p.Ala44ArgfsTer33	p.Ala44ArgfsTer33	c.130del	frameshift_variant			lof_flag	1	1459158	6.85327e-07	0	0	0	33412	0	0	0	0	44570	0	0	0	0	26072	0	0	0	0	39676	0	0	0	0	53260	0	0	0	0	5750	0	0
11	6390727	rs1345646067	GGC	G	gnomAD Exomes	PASS	NA	ENST00000342245.9	p.Leu45GlyfsTer6	p.Leu45GlyfsTer6	c.132_133del	frameshift_variant			lof_flag	2	1459348	1.37048e-06	0	0	0	33414	0	0	0	0	44572	0	0	0	0	26072	0	0	0	0	39678	0	0	0	0	53276	0	0	0	0	5754	0	0
11	6390732	rs1464153315	TGGCG	T	gnomAD Exomes	PASS	NA	ENST00000342245.9	p.Ala46TrpfsTer30	p.Ala46TrpfsTer30	c.135_138del	frameshift_variant			lof_flag	2	1459510	1.37032e-06	0	0	0	32204	0	0	0	0	44600	0	0	0	0	26118	0	0	0	0	39698	0	0	0	0	53330	0	0	0	0	5756	0	0
11	6390732		TGGCGC	T	gnomAD Exomes	PASS	NA	ENST00000342245.9	p.Ala46GlyfsTer4	p.Ala46GlyfsTer4	c.135_139del	frameshift_variant			lof_flag	1	1459510	6.85161e-07	0	0	0	32204	0	0	0	0	44600	0	0	0	0	26118	0	0	0	0	39698	0	0	0	0	53330	0	0	0	1	5756	0.000173732	0
11	6390734		GCGCTGGCT	G	gnomAD Exomes	PASS	NA	ENST00000342245.9	p.Leu47ValfsTer2	p.Leu47ValfsTer2	c.138_145del	frameshift_variant			lof_flag	2	830030	2.40955e-06	0	0	0	15284	0	0	0	0	982	0	0	0	0	5128	0	0	0	0	3622	0	0	0	0	276	0	0	0	0	1614	0	0
11	6390738		TG	T	gnomAD Exomes	PASS	NA	ENST00000342245.9	p.Ala48LeufsTer29	p.Ala48LeufsTer29	c.142del	frameshift_variant			lof_flag	1	1461528	6.84215e-07	0	0	0	33274	0	0	0	0	44720	0	0	0	0	26134	0	0	0	0	39700	0	0	0	0	53368	0	0	0	1	5766	0.00017343	0
11	6390751		CTCTCGGGT	C	gnomAD Exomes	PASS	NA	ENST00000342245.9	p.Arg53LeufsTer86	p.Arg53LeufsTer86	c.158_165del	frameshift_variant			lof_flag	1	830234	1.20448e-06	0	0	0	15734	0	0	0	0	984	0	0	0	0	5152	0	0	0	0	3622	0	0	0	0	274	0	0	0	0	1614	0	0
11	6390765	rs2134006149	G	A	gnomAD Exomes	PASS	NA	ENST00000342245.9	p.Trp56Ter	p.Trp56Ter	c.167G>A	stop_gained	Pathogenic	1353540	lof_flag	2	1461518	1.36844e-06	0	0	0	33436	0	0	0	0	44712	0	0	0	0	26136	0	0	0	0	39690	0	0	0	0	53402	0	0	0	0	5766	0	0
11	6390771	rs2134006179	CG	C	gnomAD Exomes	PASS	NA	ENST00000342245.9	p.Ala59GlnfsTer18	p.Ala59GlnfsTer18	c.175del	frameshift_variant	Pathogenic	1073151	lof_flag	6	1461882	4.1043e-06	0	0	0	33480	0	0	0	0	44722	0	0	0	0	26134	0	0	0	0	39700	0	0	0	0	53412	0	0	0	0	5768	0	0
11	6390839	rs868423827	C	T	gnomAD Exomes,gnomAD Genomes	PASS	PASS	ENST00000342245.9	p.Arg81Ter	p.Arg81Ter	c.241C>T	stop_gained	Pathogenic/Likely pathogenic	370753	lof_flag	5	1614012	3.09787e-06	0	0	1	74898	1.33515e-05	0	0	0	60000	0	0	0	0	29604	0	0	0	0	44884	0	0	0	0	64044	0	0	0	0	6084	0	0
11	6390853		G	GT	gnomAD Exomes	PASS	NA	ENST00000342245.9	p.Trp86LeufsTer56	p.Trp86LeufsTer56	c.256dup	frameshift_variant			lof_flag	1	1461892	6.84045e-07	0	0	0	33480	0	0	0	0	44724	0	0	0	0	26136	0	0	0	0	39700	0	0	0	0	53420	0	0	0	0	5768	0	0
11	6390907		C	CAGCACCGCCA	gnomAD Exomes	PASS	NA	ENST00000342245.9	p.Gly104SerfsTer41	p.Gly104SerfsTer41	c.309_310insAGCACCGCCA	frameshift_variant			lof_flag	1	1461848	6.84066e-07	0	0	0	33480	0	0	0	0	44724	0	0	0	0	26136	0	0	0	0	39700	0	0	0	0	53388	0	0	0	0	5768	0	0
11	6390918	rs1225462507	T	C	gnomAD Exomes	PASS	NA	ENST00000342245.9	c.318+2T>C		c.318+2T>C	splice_donor_variant	Likely pathogenic	551827		6	1461764	4.10463e-06	0	0	0	33480	0	0	0	0	44724	0	0	0	0	26136	0	0	0	0	39700	0	0	0	0	53320	0	0	0	0	5768	0	0
11	6391382	rs779080655	A	G	gnomAD Exomes	PASS	NA	ENST00000342245.9	c.319-2A>G		c.319-2A>G	splice_acceptor_variant	Likely pathogenic	2071325	lof_flag	1	626944	1.59504e-06	0	0	0	17628	0	0	0	0	43732	0	0	0	0	20982	0	0	0	0	36070	0	0	0	0	53124	0	0	0	0	2760	0	0
11	6391383	rs1352986086	G	A	gnomAD Exomes,gnomAD Genomes	PASS	PASS	ENST00000342245.9	c.319-1G>A		c.319-1G>A	splice_acceptor_variant	Likely pathogenic	1347817	lof_flag	7	1612286	4.34166e-06	0	0	0	74876	0	0	0	0	60004	0	0	0	0	29602	0	0	0	0	44888	0	0	0	0	64020	0	0	0	0	4714	0	0
11	6391385		A	G	gnomAD Exomes	PASS	NA	ENST00000527275.5	c.319-2A>G		c.319-2A>G	splice_acceptor_variant			lof_flag	1	626990	1.59492e-06	0	0	0	17628	0	0	0	0	43732	0	0	0	0	20982	0	0	0	0	36070	0	0	0	0	53126	0	0	0	0	2786	0	0
11	6391386	rs1408088187	G	T	gnomAD Exomes	PASS	NA	ENST00000527275.5	c.319-1G>T		c.319-1G>T	splice_acceptor_variant			lof_flag	1	627000	1.5949e-06	0	0	0	17628	0	0	0	0	43732	0	0	0	1	20982	4.76599e-05	0	0	0	36070	0	0	0	0	53120	0	0	0	0	2802	0	0
11	6391402		C	CG	gnomAD Exomes	PASS	NA	ENST00000342245.9	p.Val114ArgfsTer28	p.Val114ArgfsTer28	c.338dup	frameshift_variant				1	1460404	6.84742e-07	0	0	0	33424	0	0	0	0	44716	0	0	0	0	26134	0	0	0	0	39700	0	0	0	0	53392	0	0	0	0	4648	0	0
11	6391465		C	T	gnomAD Exomes	PASS	NA	ENST00000342245.9	p.Gln134Ter	p.Gln134Ter	c.400C>T	stop_gained				2	628452	3.18242e-06	0	0	0	17684	0	0	0	0	43738	0	0	0	0	20982	0	0	0	0	36070	0	0	0	0	53128	0	0	0	0	3910	0	0
11	6391542		T	A	gnomAD Exomes	PASS	NA	ENST00000342245.9	p.Cys159Ter	p.Cys159Ter	c.477T>A	stop_gained				1	628508	1.59107e-06	0	0	0	17692	0	0	0	0	43722	0	0	0	0	20982	0	0	0	0	36062	0	0	0	0	53112	0	0	0	0	4066	0	0
11	6391544		G	GC	gnomAD Exomes	PASS	NA	ENST00000342245.9	p.Leu161ProfsTer32	p.Leu161ProfsTer32	c.481dup	frameshift_variant				1	628446	1.59123e-06	0	0	0	17692	0	0	0	0	43720	0	0	0	0	20982	0	0	0	0	36058	0	0	0	0	53090	0	0	0	0	4056	0	0
11	6391693		C	CA	gnomAD Exomes	PASS	NA	ENST00000342245.9	p.His210GlnfsTer5	p.His210GlnfsTer5	c.629dup	frameshift_variant				1	833028	1.20044e-06	0	0	0	15784	0	0	0	0	984	0	0	0	0	5150	0	0	0	0	3630	0	0	0	0	276	0	0	0	0	1620	0	0
11	6391748		GCTGCCGCCGGGGTTCTGGC	G	gnomAD Exomes	PASS	NA	ENST00000342245.9	p.Arg231ProfsTer20	p.Arg231ProfsTer20	c.692_710del	frameshift_variant				1	626784	1.59545e-06	0	0	0	17692	0	0	0	0	43728	0	0	0	0	20974	0	0	0	0	36070	0	0	0	0	51228	0	0	0	0	4148	0	0
11	6391762		TC	T	gnomAD Exomes	PASS	NA	ENST00000342245.9	p.Ser233LeufsTer24	p.Ser233LeufsTer24	c.698del	frameshift_variant				1	833110	1.20032e-06	0	0	0	15786	0	0	0	0	984	0	0	0	0	5152	0	0	0	0	3630	0	0	0	0	276	0	0	0	0	1620	0	0
11	6391765		GGCCTGCCGCCC	G	gnomAD Exomes	PASS	NA	ENST00000342245.9	p.Leu235IlefsTer15	p.Leu235IlefsTer15	c.703_713del	frameshift_variant				1	626772	1.59548e-06	0	0	0	17692	0	0	0	0	43730	0	0	0	0	20972	0	0	0	0	36068	0	0	0	0	51214	0	0	0	0	4148	0	0
11	6391802	rs764072877	G	A	gnomAD Exomes	PASS	NA	ENST00000342245.9	p.Trp246Ter	p.Trp246Ter	c.737G>A	stop_gained				2	627282	3.18836e-06	0	0	0	17694	0	0	0	0	43736	0	0	0	0	20984	0	0	0	0	36070	0	0	0	1	51684	1.93483e-05	0	0	0	4144	0	0
11	6391803		G	A	gnomAD Exomes	PASS	NA	ENST00000342245.9	p.Trp246Ter	p.Trp246Ter	c.738G>A	stop_gained				1	627362	1.59398e-06	0	0	0	17694	0	0	0	1	43736	2.28645e-05	0	0	0	20984	0	0	0	0	36070	0	0	0	0	51758	0	0	0	0	4148	0	0
11	6391811		ACAGCAAGTGTGACCTGCCC	A	gnomAD Exomes	PASS	NA	ENST00000342245.9	p.Ser250Ter	p.Ser250Ter	c.748_766del	frameshift_variant				1	1460840	6.84538e-07	0	0	0	33478	0	0	0	0	44720	0	0	0	0	26136	0	0	0	0	39700	0	0	0	0	52398	0	0	0	0	5766	0	0
11	6391827	rs1018556947	G	GC	gnomAD Exomes,gnomAD Genomes	PASS	PASS	ENST00000342245.9	p.Leu256ProfsTer18	p.Leu256ProfsTer18	c.766dup	frameshift_variant	Pathogenic	813477		6	1613352	3.71897e-06	0	0	1	74940	1.3344e-05	0	0	0	60016	0	0	0	0	29606	0	0	0	0	44904	0	0	0	0	63290	0	0	0	0	6084	0	0
11	6391845	rs794727252	GAGCCTGTTGAGTGGGCTGGGCCC	G	gnomAD Exomes,gnomAD Genomes	PASS	PASS	ENST00000342245.9	p.Leu262ArgfsTer4	p.Leu262ArgfsTer4	c.785_807del	frameshift_variant	Pathogenic	195086		60	1613794	3.71795e-05	0	0	3	74954	4.00245e-05	0	0	0	60018	0	0	0	0	29608	0	0	0	0	44906	0	0	0	0	63686	0	0	0	0	6084	0	0
11	6391874		GCCCTTTTGATATGGTGTACTGGACAGGAGACATC	G	gnomAD Exomes	PASS	NA	ENST00000342245.9	p.Phe272HisfsTer16	p.Phe272HisfsTer16	c.813_846del	frameshift_variant				2	1461754	1.36822e-06	0	0	0	33478	0	0	0	0	44724	0	0	0	0	26136	0	0	0	0	39700	0	0	0	0	53290	0	0	0	0	5768	0	0
11	6391881		TGA	T	gnomAD Exomes	PASS	NA	ENST00000342245.9	p.Asp273TyrfsTer12	p.Asp273TyrfsTer12	c.817_818del	frameshift_variant				1	628724	1.59052e-06	0	0	0	17694	0	0	0	0	43740	0	0	0	1	20984	4.76554e-05	0	0	0	36070	0	0	0	0	53088	0	0	0	0	4148	0	0
11	6391895		G	A	gnomAD Exomes	PASS	NA	ENST00000342245.9	p.Trp277Ter	p.Trp277Ter	c.830G>A	stop_gained				2	1461858	1.36812e-06	0	0	0	33480	0	0	0	0	44724	0	0	0	0	26136	0	0	0	0	39700	0	0	0	0	53390	0	0	0	0	5768	0	0
11	6391939		C	T	gnomAD Exomes	PASS	NA	ENST00000342245.9	p.Gln292Ter	p.Gln292Ter	c.874C>T	stop_gained				4	1461890	2.73618e-06	0	0	0	33480	0	0	0	0	44724	0	0	0	0	26136	0	0	0	0	39700	0	0	0	0	53418	0	0	0	0	5768	0	0
11	6392004		AGT	A	gnomAD Exomes	PASS	NA	ENST00000342245.9	p.Tyr315ProfsTer5	p.Tyr315ProfsTer5	c.942_943del	frameshift_variant				1	833110	1.20032e-06	0	0	0	15786	0	0	0	0	984	0	0	0	0	5152	0	0	0	0	3630	0	0	0	0	276	0	0	0	0	1620	0	0
11	6392090	rs1470998208	G	A	gnomAD Exomes	PASS	NA	ENST00000342245.9	p.Trp342Ter	p.Trp342Ter	c.1025G>A	stop_gained	Pathogenic/Likely pathogenic	813479		2	833104	2.40066e-06	0	0	0	15786	0	0	0	0	984	0	0	0	0	5152	0	0	0	0	3630	0	0	0	0	276	0	0	0	0	1620	0	0
11	6392097	rs2134013121	T	G	gnomAD Exomes	PASS	NA	ENST00000342245.9	p.Tyr344Ter	p.Tyr344Ter	c.1032T>G	stop_gained	Pathogenic	1370114		2	833108	2.40065e-06	0	0	0	15784	0	0	0	0	984	0	0	0	0	5152	0	0	0	0	3630	0	0	0	0	276	0	0	0	0	1620	0	0
11	6392117		G	A	gnomAD Exomes	PASS	NA	ENST00000342245.9	p.Trp351Ter	p.Trp351Ter	c.1052G>A	stop_gained				1	628780	1.59038e-06	0	0	0	17694	0	0	0	0	43740	0	0	0	0	20984	0	0	0	0	36070	0	0	0	0	53142	0	0	0	0	4148	0	0
11	6392118		G	A	gnomAD Exomes	PASS	NA	ENST00000342245.9	p.Trp351Ter	p.Trp351Ter	c.1053G>A	stop_gained				1	628780	1.59038e-06	0	0	0	17694	0	0	0	0	43740	0	0	0	0	20984	0	0	0	0	36070	0	0	0	0	53142	0	0	0	0	4148	0	0
11	6392127	rs775780219	G	A	gnomAD Exomes	PASS	NA	ENST00000342245.9	p.Trp354Ter	p.Trp354Ter	c.1062G>A	stop_gained				1	628776	1.59039e-06	0	0	0	17694	0	0	0	0	43740	0	0	0	0	20984	0	0	0	0	36070	0	0	0	0	53138	0	0	0	0	4148	0	0
11	6392136		C	CG	gnomAD Exomes	PASS	NA	ENST00000342245.9	p.Glu358GlyfsTer33	p.Glu358GlyfsTer33	c.1072dup	frameshift_variant				1	1461886	6.84048e-07	0	0	0	33480	0	0	0	0	44724	0	0	0	0	26136	0	0	0	0	39700	0	0	0	0	53418	0	0	0	0	5768	0	0
11	6393214	rs781602082	A	G	gnomAD Exomes	PASS	NA	ENST00000342245.9	c.1092-2A>G		c.1092-2A>G	splice_acceptor_variant				1	628414	1.59131e-06	0	0	0	17686	0	0	0	0	43724	0	0	0	0	20968	0	0	0	0	36066	0	0	0	0	53118	0	0	0	0	4146	0	0
11	6393215		G	A	gnomAD Exomes	PASS	NA	ENST00000342245.9	c.1092-1G>A		c.1092-1G>A	splice_acceptor_variant				1	1461398	6.84276e-07	0	0	0	33476	0	0	0	0	44708	0	0	0	0	26126	0	0	0	0	39700	0	0	0	0	53396	0	0	0	0	5768	0	0
11	6393215		GAA	G	gnomAD Exomes	PASS	NA	ENST00000342245.9	p.Arg364SerfsTer26	p.Arg364SerfsTer26	c.1092_1093del	frameshift_variant				1	1461398	6.84276e-07	0	0	0	33476	0	0	0	0	44708	0	0	0	0	26126	0	0	0	0	39700	0	0	0	0	53396	0	0	0	0	5768	0	0
11	6393218		TTGGGGGGTTCTATGCTCTTTCCCCA	T	gnomAD Exomes	PASS	NA	ENST00000342245.9	p.Gly366ThrfsTer11	p.Gly366ThrfsTer11	c.1096_1120del	frameshift_variant				1	1461386	6.84282e-07	0	0	0	33476	0	0	0	0	44702	0	0	0	0	26126	0	0	0	0	39700	0	0	0	0	53398	0	0	0	0	5768	0	0
11	6393242		CA	C	gnomAD Exomes	PASS	NA	ENST00000342245.9	p.Tyr374ThrfsTer11	p.Tyr374ThrfsTer11	c.1119del	frameshift_variant				1	628588	1.59087e-06	0	0	0	17694	0	0	0	0	43740	0	0	0	0	20982	0	0	0	1	36070	2.77239e-05	0	0	0	53124	0	0	0	0	4148	0	0
11	6393262	rs1057516432	ATC	A	gnomAD Exomes,gnomAD Genomes	PASS	PASS	ENST00000342245.9	p.Leu382GlnfsTer8	p.Leu382GlnfsTer8	c.1145_1146del	frameshift_variant	Pathogenic/Likely pathogenic	370363		34	1613768	2.10687e-05	0	0	0	74880	0	0	0	0	59994	0	0	0	0	29608	0	0	0	0	44888	0	0	0	0	64000	0	0	0	0	6084	0	0
11	6393278		AT	A	gnomAD Exomes	PASS	NA	ENST00000342245.9	p.Cys387ValfsTer9	p.Cys387ValfsTer9	c.1159del	frameshift_variant				1	1461684	6.84142e-07	0	0	0	33480	0	0	0	0	44724	0	0	0	0	26136	0	0	0	0	39700	0	0	0	0	53402	0	0	0	0	5766	0	0
11	6393340	rs2134017711	C	T	gnomAD Exomes	PASS	NA	ENST00000342245.9	p.Gln406Ter	p.Gln406Ter	c.1216C>T	stop_gained	Pathogenic	1372840		1	628554	1.59095e-06	0	0	0	17692	0	0	0	0	43738	0	0	0	0	20982	0	0	0	1	36070	2.77239e-05	0	0	0	53124	0	0	0	0	4146	0	0
11	6393345		G	A	gnomAD Exomes	PASS	NA	ENST00000342245.9	p.Trp407Ter	p.Trp407Ter	c.1221G>A	stop_gained				2	1461660	1.36831e-06	0	0	0	33480	0	0	0	0	44720	0	0	0	0	26136	0	0	0	0	39700	0	0	0	0	53402	0	0	0	0	5766	0	0
11	6393615	rs774309925	A	T	gnomAD Exomes	PASS	NA	ENST00000342245.9	c.1264-2A>T		c.1264-2A>T	splice_acceptor_variant				1	1458276	6.85741e-07	0	0	0	33402	0	0	0	0	44714	0	0	0	0	26124	0	0	0	0	39680	0	0	0	0	53418	0	0	0	0	5760	0	0
11	6393615	rs774309925	A	G	gnomAD Exomes	PASS	NA	ENST00000342245.9	c.1264-2A>G		c.1264-2A>G	splice_acceptor_variant	Likely pathogenic	1325108		4	1458276	2.74296e-06	0	0	0	33402	0	0	0	0	44714	0	0	0	0	26124	0	0	0	0	39680	0	0	0	0	53418	0	0	0	0	5760	0	0
11	6393616	rs1057516454	G	C	gnomAD Exomes	PASS	NA	ENST00000342245.9	c.1264-1G>C		c.1264-1G>C	splice_acceptor_variant	Likely pathogenic	802654		8	1459386	5.48176e-06	0	0	0	33428	0	0	0	0	44716	0	0	0	0	26122	0	0	0	0	39688	0	0	0	0	53418	0	0	0	0	5766	0	0
11	6393616	rs1057516454	G	A	gnomAD Exomes	PASS	NA	ENST00000342245.9	c.1264-1G>A		c.1264-1G>A	splice_acceptor_variant	Pathogenic	379505		1	1459386	6.8522e-07	0	0	0	33428	0	0	0	0	44716	0	0	0	0	26122	0	0	0	0	39688	0	0	0	0	53418	0	0	0	0	5766	0	0
11	6393616	rs1057516454	G	T	gnomAD Exomes	PASS	NA	ENST00000342245.9	c.1264-1G>T		c.1264-1G>T	splice_acceptor_variant	Likely pathogenic	370394		9	1459386	6.16698e-06	0	0	0	33428	0	0	0	0	44716	0	0	0	0	26122	0	0	0	0	39688	0	0	0	0	53418	0	0	0	0	5766	0	0
11	6393654		TG	T	gnomAD Exomes	PASS	NA	ENST00000342245.9	p.Lys435ArgfsTer11	p.Lys435ArgfsTer11	c.1302del	frameshift_variant				1	832994	1.20049e-06	0	0	0	15782	0	0	0	0	984	0	0	0	0	5150	0	0	0	0	3630	0	0	0	0	274	0	0	0	0	1620	0	0
11	6393670		G	A	gnomAD Exomes	PASS	NA	ENST00000342245.9	p.Trp439Ter	p.Trp439Ter	c.1317G>A	stop_gained				1	1461716	6.84127e-07	0	0	0	33480	0	0	0	0	44724	0	0	0	0	26134	0	0	0	0	39700	0	0	0	0	53416	0	0	0	0	5768	0	0
11	6393694	rs749028900	G	A	gnomAD Exomes	PASS	NA	ENST00000342245.9	c.1340+1G>A		c.1340+1G>A	splice_donor_variant				2	628778	3.18077e-06	0	0	0	17694	0	0	0	0	43738	0	0	0	0	20984	0	0	0	0	36070	0	0	0	0	53144	0	0	0	0	4148	0	0
11	6393895	rs1057516854	G	T	gnomAD Exomes	PASS	NA	ENST00000342245.9	c.1341-1G>T		c.1341-1G>T	splice_acceptor_variant	Likely pathogenic	371672		2	628776	3.18078e-06	0	0	0	17694	0	0	0	0	43740	0	0	0	0	20984	0	0	0	0	36070	0	0	0	0	53142	0	0	0	0	4142	0	0
11	6393918	rs2134021058	C	T	gnomAD Exomes	PASS	NA	ENST00000342245.9	p.Gln455Ter	p.Gln455Ter	c.1363C>T	stop_gained	Pathogenic	1455924		2	1461878	1.3681e-06	0	0	0	33480	0	0	0	0	44724	0	0	0	0	26136	0	0	0	0	39700	0	0	0	1	53420	1.87196e-05	0	0	0	5764	0	0
11	6393983		GC	G	gnomAD Exomes	PASS	NA	ENST00000342245.9	p.Pro477ArgfsTer4	p.Pro477ArgfsTer4	c.1430del	frameshift_variant				2	833110	2.40064e-06	0	0	0	15786	0	0	0	0	984	0	0	0	0	5152	0	0	0	0	3630	0	0	0	0	276	0	0	0	0	1620	0	0
11	6393993		G	GT	gnomAD Exomes	PASS	NA	ENST00000342245.9	p.Ala481SerfsTer14	p.Ala481SerfsTer14	c.1439dup	frameshift_variant				1	1461888	6.84047e-07	0	0	1	33480	2.98686e-05	0	0	0	44724	0	0	0	0	26136	0	0	0	0	39700	0	0	0	0	53420	0	0	0	0	5766	0	0
11	6394025		C	CA	gnomAD Exomes	PASS	NA	ENST00000342245.9	p.Ile491AsnfsTer4	p.Ile491AsnfsTer4	c.1471dup	frameshift_variant				1	628784	1.59037e-06	0	0	0	17694	0	0	0	0	43740	0	0	0	0	20984	0	0	0	1	36070	2.77239e-05	0	0	0	53144	0	0	0	0	4148	0	0
11	6394268	rs756192072	C	A	gnomAD Exomes,gnomAD Genomes	PASS	PASS	ENST00000342245.9	p.Tyr519Ter	p.Tyr519Ter	c.1557C>A	stop_gained	Pathogenic	2092023		2	781020	2.56075e-06	0	0	0	59166	0	0	0	0	59032	0	0	0	0	24456	0	0	0	0	41268	0	0	0	0	63770	0	0	0	0	4464	0	0
11	6394332		GC	G	gnomAD Exomes	PASS	NA	ENST00000342245.9	p.Ala541ValfsTer72	p.Ala541ValfsTer72	c.1622del	frameshift_variant				1	833110	1.20032e-06	0	0	1	15786	6.33473e-05	0	0	0	984	0	0	0	0	5152	0	0	0	0	3630	0	0	0	0	276	0	0	0	0	1620	0	0
11	6394338	rs756031857	G	T	gnomAD Exomes	PASS	NA	ENST00000342245.9	p.Glu543Ter	p.Glu543Ter	c.1627G>T	stop_gained	Likely pathogenic	551342		1	628782	1.59038e-06	0	0	0	17694	0	0	0	0	43740	0	0	0	0	20984	0	0	0	0	36070	0	0	0	0	53144	0	0	0	0	4148	0	0
11	6394499		T	A	gnomAD Exomes	PASS	NA	ENST00000342245.9	p.Cys596Ter	p.Cys596Ter	c.1788T>A	stop_gained			lc_lof	1	833108	1.20032e-06	0	0	0	15786	0	0	0	0	984	0	0	0	0	5152	0	0	0	0	3630	0	0	0	0	276	0	0	0	0	1620	0	0
11	6394503		C	T	gnomAD Exomes	PASS	NA	ENST00000342245.9	p.Gln598Ter	p.Gln598Ter	c.1792C>T	stop_gained			lc_lof	1	833096	1.20034e-06	0	0	0	15784	0	0	0	0	984	0	0	0	0	5152	0	0	0	0	3630	0	0	0	0	276	0	0	0	1	1620	0.000617284	0
11	6394538		C	CA	gnomAD Exomes	PASS	NA	ENST00000342245.9	p.Arg610ThrfsTer36	p.Arg610ThrfsTer36	c.1827_1828insA	frameshift_variant			lc_lof	1	624040	1.60246e-06	0	0	0	17692	0	0	0	0	43708	0	0	0	1	20968	4.76917e-05	0	0	0	36068	0	0	0	0	48662	0	0	0	0	4146	0	0
11	6394539		C	CA	gnomAD Exomes	PASS	NA	ENST00000342245.9	p.Arg610GlnfsTer36	p.Arg610GlnfsTer36	c.1828_1829insA	frameshift_variant			lc_lof	1	1456844	6.86415e-07	0	0	0	33478	0	0	0	0	44690	0	0	0	1	26120	3.82848e-05	0	0	0	39698	0	0	0	0	48944	0	0	0	0	5768	0	0
																	q=	0.00760207				q=	0.00538367				q=	0.0057612				q=	0.00859208				q=	0.00444805				q=	0.00146863				q=	0.00896866
																	p=	0.992398				p=	0.994616				p=	0.994239				p=	0.991408				p=	0.995552				p=	0.998531				p=	0.991031
																	q^2=	5.77915e-05				q^2=	2.89839e-05				q^2=	3.31914e-05				q^2=	7.38238e-05				q^2=	1.97852e-05				q^2=	2.15687e-06				q^2=	8.04368e-05
																	2pq=	0.0150886				2pq=	0.0107094				2pq=	0.011456				2pq=	0.0170365				2pq=	0.00885654				2pq=	0.00293295				2pq=	0.0177764
																	1/q^2=	17303.6				1/q^2=	34502				1/q^2=	30128.3				1/q^2=	13545.8				1/q^2=	50542.9				1/q^2=	463634				1/q^2=	12432.1
																	1/2pq=	66.2754				1/2pq=	93.3762				1/2pq=	87.2904				1/2pq=	58.6975				1/2pq=	112.911				1/2pq=	340.954				1/2pq=	56.2542
[truncated: 21 more columns]

## Sheet: Supp Table 3
Supplementary Table S3. Pathogenic variants in GBA1 (NM_001005741.3) in the gnomAD
Chromosome	Position	rsIDs	Reference	Alternate	Source	Filters - exomes	Filters - genomes	Transcript	HGVS Consequence	Protein Consequence	Transcript Consequence	VEP Annotation	ClinVar Clinical Significance	ClinVar Variation ID	Flags	Allele Count_All	Allele Number	Allele Frequency	Homozygote Count	Hemizygote Count	Allele Count African/African American	Allele Number African/African American	AF African American	Homozygote Count African/African American	Hemizygote Count African/African American	Allele Count Admixed American	Allele Number Admixed American	AF Amixed American	Homozygote Count Admixed American	Hemizygote Count Admixed American	Allele Count Ashkenazi Jewish	Allele Number Ashkenazi Jewish	AF Ashkenazi Jewish	Homozygote Count Ashkenazi Jewish	Hemizygote Count Ashkenazi Jewish	Allele Count East Asian	Allele Number East Asian	AF East Asian	Homozygote Count East Asian	Hemizygote Count East Asian	Allele Count European (Finnish)	Allele Number European (Finnish)	AF European(Finnish)	Homozygote Count European (Finnish)	Hemizygote Count European (Finnish)	Allele Count Middle Eastern	Allele Number Middle Eastern	AF Middle Eastern	Homozygote Count Middle Eastern
1	155235002	rs75822236	C	T	gnomAD Exomes	PASS	NA	ENST00000368373.8	p.Arg535His	p.Arg535His	c.1604G>A	missense_variant	Pathogenic/Likely pathogenic	4311		80	680418	0.000117575	0	0	2	18106	0.000110461	0	0	6	32842	0.000182693	0	0	45	18450	0.00243902	0	0	1	32120	3.11333e-05	0	0	0	42198	0	0	0	0	2624	0	0
1	155235005	rs1274538620	C	T	gnomAD Exomes	PASS	NA	ENST00000368373.8	p.Arg534His	p.Arg534His	c.1601G>A	missense_variant				16	699764	2.28649e-05	0	0	0	18424	0	0	0	0	33024	0	0	0	0	18754	0	0	0	0	32208	0	0	0	0	43350	0	0	0	0	2670	0	0
1	155235195	rs80356772	C	T	gnomAD Exomes	PASS	NA	ENST00000368373.8	p.Arg502His	p.Arg502His	c.1505G>A	missense_variant	Pathogenic/Likely pathogenic	21070		5	1461212	3.42182e-06	0	0	0	33458	0	0	0	1	44656	2.23934e-05	0	0	0	26126	0	0	0	0	39692	0	0	0	0	53400	0	0	0	0	5762	0	0
1	155235196	rs80356771	G	A	gnomAD Exomes,gnomAD Genomes	PASS	PASS	ENST00000368373.8	p.Arg502Cys	p.Arg502Cys	c.1504C>T	missense_variant	Pathogenic	4295		370	1612378	0.000229475	0	0	6	74490	8.05477e-05	0	0	1	59782	1.67274e-05	0	0	0	29598	0	0	0	0	44718	0	0	0	0	63948	0	0	0	0	6076	0	0
1	155235197	rs755265316	G	C	gnomAD Exomes	PASS	NA	ENST00000368373.8	p.Asn501Lys	p.Asn501Lys	c.1503C>G	missense_variant	Likely pathogenic	691989		7	1461390	4.78996e-06	0	0	0	33466	0	0	0	0	44676	0	0	0	0	26126	0	0	0	0	39698	0	0	0	0	53406	0	0	0	0	5762	0	0
1	155235205	rs369068553	C	T	gnomAD Exomes,gnomAD Genomes	PASS	PASS	ENST00000368373.8	p.Val499Met	p.Val499Met	c.1495G>A	missense_variant	Uncertain significance	806227		44	1613138	2.7276e-05	0	0	8	74760	0.000107009	0	0	1	59886	1.66984e-05	0	0	0	29598	0	0	0	3	44768	6.70122e-05	0	0	2	63970	3.12647e-05	0	0	0	6056	0	0
1	155235205	rs369068553	C	G	gnomAD Exomes,gnomAD Genomes	PASS	PASS	ENST00000368373.8	p.Val499Leu	p.Val499Leu	c.1495G>C	missense_variant	Conflicting interpretations of pathogenicity	634558		67	1613020	4.1537e-05	0	0	1	74638	1.3398e-05	0	0	5	59866	8.35199e-05	0	0	0	29598	0	0	0	0	44780	0	0	0	0	63970	0	0	0	0	6078	0	0
1	155235217	rs368060	C	G	gnomAD Exomes,gnomAD Genomes	PASS	PASS	ENST00000368373.8	p.Ala495Pro	p.Ala495Pro	c.1483G>C	missense_variant	Conflicting interpretations of pathogenicity	93450		936	1612176	0.000580582	1	0	67	74712	0.000896777	0	0	99	59802	0.00165546	1	0	1	29590	3.37952e-05	0	0	74	44722	0.00165467	0	0	5	63972	7.81592e-05	0	0	0	6046	0	0
1	155235314	rs1227240086	G	C	gnomAD Exomes	PASS	NA	ENST00000368373.8	c.1389-3C>G		c.1389-3C>G	splice_region_variant				1	1457866	6.85934e-07	0	0	0	33382	0	0	0	0	44094	0	0	0	0	26062	0	0	0	0	39544	0	0	0	0	53172	0	0	0	0	5762	0	0
1	155235680	rs1671699033	C	T	gnomAD Exomes	PASS	NA	ENST00000368373.8	c.1388+1G>A		c.1388+1G>A	splice_donor_variant	Pathogenic	1322984		7	1445980	4.84101e-06	0	0	0	33126	0	0	0	0	41666	0	0	0	0	25754	0	0	0	0	39000	0	0	0	0	52426	0	0	0	0	5756	0	0
1	155235698		G	C	gnomAD Exomes	PASS	NA	ENST00000368373.8	p.Tyr457Ter	p.Tyr457Ter	c.1371C>G	stop_gained				1	1456310	6.86667e-07	0	0	0	33386	0	0	0	0	43648	0	0	0	0	25984	0	0	0	0	39580	0	0	0	0	53060	0	0	0	0	5766	0	0
1	155235703		A	C	gnomAD Exomes	PASS	NA	ENST00000368373.8	p.Phe456Val	p.Phe456Val	c.1366T>G	missense_variant				1	624924	1.60019e-06	0	0	0	17626	0	0	0	1	42990	2.32612e-05	0	0	0	20866	0	0	0	0	35990	0	0	0	0	52926	0	0	0	0	4144	0	0
1	155235706	rs2148071409	T	C	gnomAD Exomes	PASS	NA	ENST00000368373.8	p.Met455Val	p.Met455Val	c.1363A>G	missense_variant				1	625858	1.59781e-06	0	0	0	17632	0	0	0	1	43124	2.31889e-05	0	0	0	20894	0	0	0	0	36006	0	0	0	0	52994	0	0	0	0	4146	0	0
1	155235711		T	C	gnomAD Exomes	PASS	NA	ENST00000368373.8	p.Gln453Arg	p.Gln453Arg	c.1358A>G	missense_variant				1	1459852	6.85001e-07	0	0	0	33456	0	0	0	0	44300	0	0	0	0	26060	0	0	0	0	39670	0	0	0	0	53314	0	0	0	0	5766	0	0
1	155235727	rs1064651	C	G	gnomAD Exomes,gnomAD Genomes	PASS	PASS	ENST00000368373.8	p.Asp448His	p.Asp448His	c.1342G>C	missense_variant	Pathogenic/Likely pathogenic	4293		181	1613424	0.000112184	0	0	19	74862	0.0002538	0	0	18	59894	0.000300531	0	0	0	29582	0	0	0	7	44884	0.000155958	0	0	1	63996	1.5626e-05	0	0	1	6062	0.000164962	0
1	155235738		T	A	gnomAD Exomes	PASS	NA	ENST00000368373.8	p.Asp444Val	p.Asp444Val	c.1331A>T	missense_variant				1	628568	1.59092e-06	0	0	0	17694	0	0	0	0	43688	0	0	0	0	20980	0	0	0	0	36066	0	0	0	0	53132	0	0	0	0	4148	0	0
1	155235744	rs1312499220	A	G	gnomAD Exomes	PASS	NA	ENST00000368373.8	p.Ile442Thr	p.Ile442Thr	c.1325T>C	missense_variant				1	628686	1.59062e-06	0	0	0	17694	0	0	0	0	43714	0	0	0	0	20982	0	0	0	1	36070	2.77239e-05	0	0	0	53142	0	0	0	0	4148	0	0
1	155235747	rs75564605	A	G	gnomAD Exomes	PASS	NA	ENST00000368373.8	p.Ile441Thr	p.Ile441Thr	c.1322T>C	missense_variant				1	1461816	6.84081e-07	0	0	0	33480	0	0	0	0	44710	0	0	0	0	26134	0	0	0	0	39700	0	0	0	0	53420	0	0	0	0	5768	0	0
1	155235748		T	A	gnomAD Exomes	PASS	NA	ENST00000368373.8	p.Ile441Phe	p.Ile441Phe	c.1321A>T	missense_variant				3	833106	3.60098e-06	0	0	0	15786	0	0	0	0	984	0	0	0	0	5152	0	0	0	0	3630	0	0	0	0	276	0	0	0	0	1620	0	0
1	155235757	rs1553217009	C	T	gnomAD Exomes,gnomAD Genomes	PASS	PASS	ENST00000368373.8	p.Asp438Asn	p.Asp438Asn	c.1312G>A	missense_variant	Pathogenic	496081		8	1613982	4.95668e-06	0	0	0	74898	0	0	0	0	59994	0	0	0	0	29598	0	0	0	0	44890	0	0	0	0	64034	0	0	0	0	6084	0	0
1	155235760	rs121908310	C	G	gnomAD Exomes	PASS	NA	ENST00000368373.8	p.Val437Leu	p.Val437Leu	c.1309G>C	missense_variant				1	628756	1.59044e-06	0	0	0	17694	0	0	0	0	43730	0	0	0	0	20980	0	0	0	0	36070	0	0	0	0	53142	0	0	0	0	4148	0	0
1	155235762	rs75243000	A	G	gnomAD Exomes	PASS	NA	ENST00000368373.8	p.Phe436Ser	p.Phe436Ser	c.1307T>C	missense_variant	Uncertain significance	592182		2	833108	2.40065e-06	0	0	0	15786	0	0	0	0	984	0	0	0	0	5152	0	0	0	0	3630	0	0	0	0	276	0	0	0	0	1620	0	0
1	155235769	rs747284798	G	A	gnomAD Exomes	PASS	NA	ENST00000368373.8	p.Arg434Cys	p.Arg434Cys	c.1300C>T	missense_variant	Likely pathogenic	2429167		11	1461864	7.52464e-06	0	0	0	33480	0	0	0	0	44718	0	0	0	0	26134	0	0	0	0	39700	0	0	0	0	53420	0	0	0	0	5768	0	0
1	155235772	rs80356769	C	A	gnomAD Exomes,gnomAD Genomes	PASS	PASS	ENST00000368373.8	p.Val433Leu	p.Val433Leu	c.1297G>T	missense_variant	Pathogenic/Likely pathogenic	4292		16	1614120	9.91252e-06	0	0	0	74930	0	0	0	0	60008	0	0	0	14	29606	0.000472877	0	0	0	44896	0	0	0	0	64046	0	0	0	0	6084	0	0
1	155235775	rs1557901552	A	T	gnomAD Exomes	PASS	NA	ENST00000368373.8	p.Trp432Arg	p.Trp432Arg	c.1294T>A	missense_variant	Pathogenic	599275		1	628782	1.59038e-06	0	0	0	17694	0	0	0	0	43740	0	0	0	0	20982	0	0	0	0	36070	0	0	0	0	53144	0	0	0	0	4148	0	0
1	155235780	rs76910485	G	A	gnomAD Exomes	PASS	NA	ENST00000368373.8	p.Pro430Leu	p.Pro430Leu	c.1289C>T	missense_variant	Pathogenic	931820		3	1461888	2.05214e-06	0	0	0	33480	0	0	0	0	44722	0	0	0	0	26136	0	0	0	0	39698	0	0	0	0	53420	0	0	0	0	5768	0	0
1	155235792	rs1057519357	G	A	gnomAD Exomes	PASS	NA	ENST00000368373.8	p.Pro426Leu	p.Pro426Leu	c.1277C>T	missense_variant	Uncertain significance	209104		9	1461888	6.15642e-06	0	0	0	33480	0	0	0	0	44724	0	0	0	0	26136	0	0	0	0	39700	0	0	0	0	53418	0	0	0	0	5768	0	0
1	155235798	rs772548282	A	G	gnomAD Exomes	PASS	NA	ENST00000368373.8	p.Leu424Pro	p.Leu424Pro	c.1271T>C	missense_variant	Likely pathogenic	623174		1	833110	1.20032e-06	0	0	0	15786	0	0	0	0	984	0	0	0	0	5152	0	0	0	0	3630	0	0	0	0	276	0	0	0	0	1620	0	0
1	155235810	rs1671711470	C	T	gnomAD Exomes	PASS	NA	ENST00000368373.8	p.Trp420Ter	p.Trp420Ter	c.1259G>A	stop_gained	Pathogenic	918141		6	1461890	4.10428e-06	0	0	0	33480	0	0	0	0	44722	0	0	0	0	26136	0	0	0	0	39700	0	0	0	0	53418	0	0	0	0	5768	0	0
1	155235813	rs77284004	T	G	gnomAD Exomes	PASS	NA	ENST00000368373.8	p.Asp419Ala	p.Asp419Ala	c.1256A>C	missense_variant				8	833110	9.60257e-06	0	0	0	15786	0	0	0	0	984	0	0	0	0	5152	0	0	0	0	3630	0	0	0	0	276	0	0	0	0	1620	0	0
1	155235814	rs1671712475	C	T	gnomAD Exomes	PASS	NA	ENST00000368373.8	p.Asp419Asn	p.Asp419Asn	c.1255G>A	missense_variant	Likely pathogenic	1184271		5	1461886	3.42024e-06	0	0	0	33480	0	0	0	0	44724	0	0	0	0	26136	0	0	0	2	39700	5.03778e-05	0	0	0	53418	0	0	0	0	5768	0	0
1	155235820	rs1450426641	A	C	gnomAD Exomes	PASS	NA	ENST00000368373.8	p.Trp417Gly	p.Trp417Gly	c.1249T>G	missense_variant	Pathogenic/Likely pathogenic	1211295		3	1461894	2.05213e-06	0	0	0	33480	0	0	0	0	44724	0	0	0	0	26136	0	0	0	0	39700	0	0	0	0	53420	0	0	0	0	5768	0	0
1	155235823	rs121908311	C	T	gnomAD Exomes,gnomAD Genomes	PASS	PASS	ENST00000368373.8	p.Gly416Ser	p.Gly416Ser	c.1246G>A	missense_variant	Pathogenic/Likely pathogenic	4327		36	1614076	2.23038e-05	0	0	0	74914	0	0	0	1	60014	1.66628e-05	0	0	0	29606	0	0	0	0	44898	0	0	0	0	64024	0	0	0	0	6084	0	0
1	155235823		C	A	gnomAD Exomes	PASS	NA	ENST00000368373.8	p.Gly416Cys	p.Gly416Cys	c.1246G>T	missense_variant				1	1461892	6.84045e-07	0	0	0	33480	0	0	0	0	44724	0	0	0	0	26136	0	0	0	0	39700	0	0	0	0	53418	0	0	0	0	5768	0	0
1	155235829	rs398123528	C	A	gnomAD Exomes	PASS	NA	ENST00000368373.8	p.Val414Leu	p.Val414Leu	c.1240G>T	missense_variant	Pathogenic/Likely pathogenic	93448		2	628784	3.18074e-06	0	0	0	17694	0	0	0	0	43740	0	0	0	0	20984	0	0	0	0	36070	0	0	0	0	53144	0	0	0	0	4148	0	0
1	155235843	rs76763715	T	C	gnomAD Exomes,gnomAD Genomes	PASS	PASS	ENST00000368373.8	p.Asn409Ser	p.Asn409Ser	c.1226A>G	missense_variant	Pathogenic/Likely pathogenic; risk factor	4290		3223	1613914	0.00199701	8	0	16	74932	0.000213527	0	0	57	60010	0.000949842	0	0	839	29602	0.0283427	5	0	0	44872	0	0	0	58	63994	0.000906335	0	0	5	6062	0.00082481	0
1	155236256		T	C	gnomAD Exomes	PASS	NA	ENST00000368373.8	p.Ser405Gly	p.Ser405Gly	c.1213A>G	missense_variant				2	628748	3.18092e-06	0	0	0	17694	0	0	0	0	43736	0	0	0	0	20984	0	0	0	1	36068	2.77254e-05	0	0	0	53144	0	0	0	0	4148	0	0
1	155236261	rs121908307	C	G	gnomAD Exomes	PASS	NA	ENST00000368373.8	p.Ser403Thr	p.Ser403Thr	c.1208G>C	missense_variant	Likely pathogenic	4320		1	1461618	6.84173e-07	0	0	0	33476	0	0	0	0	44716	0	0	0	0	26132	0	0	0	0	39696	0	0	0	0	53418	0	0	0	0	5768	0	0
1	155236261		C	T	gnomAD Exomes	PASS	NA	ENST00000368373.8	p.Ser403Asn	p.Ser403Asn	c.1208G>A	missense_variant				2	1461618	1.36835e-06	0	0	0	33476	0	0	0	0	44716	0	0	0	0	26132	0	0	0	1	39696	2.51915e-05	0	0	0	53418	0	0	0	0	5768	0	0
1	155236262		T	G	gnomAD Exomes	PASS	NA	ENST00000368373.8	p.Ser403Arg	p.Ser403Arg	c.1207A>C	missense_variant				3	832922	3.60178e-06	0	0	0	15780	0	0	0	0	984	0	0	0	0	5146	0	0	0	0	3630	0	0	0	0	276	0	0	0	0	1620	0	0
1	155236269	rs149487315	C	T	gnomAD Exomes,gnomAD Genomes	PASS	PASS	ENST00000368373.8	p.Met400Ile	p.Met400Ile	c.1200G>A	missense_variant	Uncertain significance	1210413		235	1614128	0.000145589	0	0	213	75028	0.00283894	0	0	12	60028	0.000199907	0	0	0	29608	0	0	0	0	44884	0	0	0	0	64032	0	0	0	1	6062	0.000164962	0
1	155236276	rs74979486	C	T	gnomAD Exomes,gnomAD Genomes	PASS	PASS	ENST00000368373.8	p.Arg398Gln	p.Arg398Gln	c.1193G>A	missense_variant				4	985256	4.05986e-06	0	0	0	57214	0	0	0	0	16264	0	0	0	0	8624	0	0	0	0	8822	0	0	0	0	10880	0	0	0	0	1936	0	0
1	155236277	rs121908309	G	A	gnomAD Exomes	PASS	NA	ENST00000368373.8	p.Arg398Ter	p.Arg398Ter	c.1192C>T	stop_gained	Pathogenic	4326		22	1461856	1.50494e-05	0	0	1	33480	2.98686e-05	0	0	0	44718	0	0	0	0	26136	0	0	0	1	39700	2.51889e-05	0	0	0	53418	0	0	0	0	5768	0	0
1	155236282		C	T	gnomAD Exomes	PASS	NA	ENST00000368373.8	p.Trp396Ter	p.Trp396Ter	c.1187G>A	stop_gained				1	833106	1.20033e-06	0	0	0	15786	0	0	0	0	984	0	0	0	0	5152	0	0	0	0	3630	0	0	0	0	276	0	0	0	0	1620	0	0
1	155236285	rs760307559	G	A	gnomAD Exomes	PASS	NA	ENST00000368373.8	p.Ser395Phe	p.Ser395Phe	c.1184C>T	missense_variant	Pathogenic/Likely pathogenic	918140		6	1461880	4.1043e-06	0	0	1	33478	2.98704e-05	0	0	0	44724	0	0	0	0	26134	0	0	0	0	39700	0	0	0	2	53420	3.74392e-05	0	0	0	5768	0	0
1	155236298	rs398123527	C	G	gnomAD Exomes	PASS	NA	ENST00000368373.8	p.Val391Leu	p.Val391Leu	c.1171G>C	missense_variant	Pathogenic/Likely pathogenic	93446		2	833108	2.40065e-06	0	0	2	15786	0.000126695	0	0	0	984	0	0	0	0	5152	0	0	0	0	3630	0	0	0	0	276	0	0	0	0	1620	0	0
1	155236310		A	G	gnomAD Exomes	PASS	NA	ENST00000368373.8	p.Trp387Arg	p.Trp387Arg	c.1159T>C	missense_variant				1	1461890	6.84046e-07	0	0	0	33480	0	0	0	0	44724	0	0	0	0	26136	0	0	0	0	39700	0	0	0	0	53420	0	0	0	0	5768	0	0
1	155236310	rs765182863	A	C	gnomAD Exomes,gnomAD Genomes	PASS	PASS	ENST00000368373.8	p.Trp387Gly	p.Trp387Gly	c.1159T>G	missense_variant				4	1614110	2.47815e-06	0	0	0	74930	0	0	0	0	60006	0	0	0	0	29608	0	0	0	3	44900	6.68151e-05	0	0	0	64050	0	0	0	0	6084	0	0
1	155236328		A	G	gnomAD Exomes	PASS	NA	ENST00000368373.8	p.Cys381Arg	p.Cys381Arg	c.1141T>C	missense_variant				2	1461890	1.36809e-06	0	0	0	33480	0	0	0	0	44724	0	0	0	0	26136	0	0	0	0	39700	0	0	0	0	53420	0	0	0	0	5768	0	0
1	155236331	rs781306264	C	T	gnomAD Exomes	PASS	NA	ENST00000368373.8	p.Ala380Thr	p.Ala380Thr	c.1138G>A	missense_variant				3	1461886	2.05214e-06	0	0	0	33480	0	0	0	0	44722	0	0	0	0	26136	0	0	0	0	39700	0	0	0	0	53420	0	0	0	0	5768	0	0
1	155236340	rs80356765	C	T	gnomAD Exomes	PASS	NA	ENST00000368373.8	p.Ala377Thr	p.Ala377Thr	c.1129G>A	missense_variant				1	833110	1.20032e-06	0	0	1	15786	6.33473e-05	0	0	0	984	0	0	0	0	5152	0	0	0	0	3630	0	0	0	0	276	0	0	0	0	1620	0	0
1	155236379	rs121908305	C	T	gnomAD Exomes	PASS	NA	ENST00000368373.8	p.Gly364Arg	p.Gly364Arg	c.1090G>A	missense_variant	Likely pathogenic	4318		7	1461836	4.7885e-06	0	0	0	33478	0	0	0	2	44716	4.47267e-05	0	0	0	26134	0	0	0	0	39698	0	0	0	0	53406	0	0	0	0	5768	0	0
1	155236381	rs1178732315	A	G	gnomAD Exomes,gnomAD Genomes	PASS	PASS	ENST00000368373.8	p.Leu363Pro	p.Leu363Pro	c.1088T>C	missense_variant	Uncertain significance	1297534		14	1613998	8.67411e-06	0	0	0	74902	0	0	0	0	59994	0	0	0	0	29606	0	0	0	0	44896	0	0	0	0	64036	0	0	0	0	6084	0	0
1	155236384	rs76539814	G	A	gnomAD Exomes	PASS	NA	ENST00000368373.8	p.Thr362Ile	p.Thr362Ile	c.1085C>T	missense_variant	Pathogenic/Likely pathogenic	4306		15	1461878	1.02608e-05	0	0	0	33478	0	0	0	0	44722	0	0	0	0	26136	0	0	0	0	39700	0	0	0	0	53414	0	0	0	0	5768	0	0
1	155236397		G	A	gnomAD Exomes	PASS	NA	ENST00000368373.8	p.Pro358Ser	p.Pro358Ser	c.1072C>T	missense_variant	Uncertain significance	1799843		1	628778	1.59039e-06	0	0	0	17694	0	0	0	0	43738	0	0	0	0	20984	0	0	0	0	36070	0	0	0	0	53140	0	0	0	0	4148	0	0
1	155236409	rs398123526	C	G	gnomAD Exomes	PASS	NA	ENST00000368373.8	p.Asp354His	p.Asp354His	c.1060G>C	missense_variant	Conflicting interpretations of pathogenicity	93444		25	1461884	1.71012e-05	0	0	0	33480	0	0	0	0	44722	0	0	0	0	26136	0	0	0	0	39700	0	0	0	0	53416	0	0	0	0	5768	0	0
1	155236415		A	G	gnomAD Exomes	PASS	NA	ENST00000368373.8	p.Tyr352His	p.Tyr352His	c.1054T>C	missense_variant	Pathogenic	2581173		1	833108	1.20032e-06	0	0	0	15786	0	0	0	0	984	0	0	0	0	5152	0	0	0	0	3630	0	0	0	0	276	0	0	0	0	1620	0	0
1	155236417	rs1553217294	C	G	gnomAD Exomes	PASS	NA	ENST00000368373.8	p.Trp351Ser	p.Trp351Ser	c.1052G>C	missense_variant	Likely pathogenic	496080		1	628778	1.59039e-06	0	0	0	17694	0	0	0	0	43738	0	0	0	0	20984	0	0	0	0	36070	0	0	0	0	53140	0	0	0	0	4148	0	0
1	155236429		A	C	gnomAD Exomes	PASS	NA	ENST00000368373.8	p.Ile347Ser	p.Ile347Ser	c.1040T>G	missense_variant				1	833106	1.20033e-06	0	0	0	15786	0	0	0	0	984	0	0	0	0	5152	0	0	0	0	3630	0	0	0	0	276	0	0	0	1	1620	0.000617284	0
1	155236439	rs1553217314	CA	C	gnomAD Exomes	PASS	NA	ENST00000368373.8	p.Tyr343Ter	p.Tyr343Ter	c.1029del	frameshift_variant	Pathogenic	496079		4	1461878	2.73621e-06	0	0	0	33480	0	0	0	0	44720	0	0	0	0	26136	0	0	0	0	39698	0	0	0	0	53416	0	0	0	0	5768	0	0
1	155236470	rs754148803	C	G	gnomAD Exomes	PASS	NA	ENST00000368373.8	c.1000-1G>C		c.1000-1G>C	splice_acceptor_variant				1	628616	1.5908e-06	0	0	0	17694	0	0	0	0	43696	0	0	0	0	20978	0	0	0	0	36066	0	0	0	0	53126	0	0	0	0	4148	0	0
1	155237357	rs121908298	G	A	gnomAD Exomes	PASS	NA	ENST00000368373.8	p.Pro328Leu	p.Pro328Leu	c.983C>T	missense_variant	Pathogenic	4305		1	833110	1.20032e-06	0	0	0	15786	0	0	0	0	984	0	0	0	0	5152	0	0	0	0	3630	0	0	0	0	276	0	0	0	0	1620	0	0
1	155237369	rs79696831	C	T	gnomAD Exomes,gnomAD Genomes	PASS	PASS	ENST00000368373.8	p.Arg324His	p.Arg324His	c.971G>A	missense_variant				4	1613854	2.47854e-06	0	0	1	74912	1.3349e-05	0	0	0	59998	0	0	0	0	29602	0	0	0	0	44892	0	0	0	0	64030	0	0	0	0	6078	0	0
1	155237370	rs765633380	G	A	gnomAD Exomes,gnomAD Genomes	PASS	PASS	ENST00000368373.8	p.Arg324Cys	p.Arg324Cys	c.970C>T	missense_variant	Conflicting interpretations of pathogenicity	813337		30	1613904	1.85885e-05	0	0	0	74928	0	0	0	0	60000	0	0	0	0	29604	0	0	0	0	44898	0	0	0	0	64040	0	0	0	0	6078	0	0
1	155237387		A	G	gnomAD Exomes	PASS	NA	ENST00000368373.8	p.Leu318Pro	p.Leu318Pro	c.953T>C	missense_variant				1	833110	1.20032e-06	0	0	0	15786	0	0	0	0	984	0	0	0	0	5152	0	0	0	0	3630	0	0	0	0	276	0	0	0	0	1620	0	0
1	155237394	rs1264734195	G	A	gnomAD Exomes,gnomAD Genomes	PASS	PASS	ENST00000368373.8	p.Arg316Cys	p.Arg316Cys	c.946C>T	missense_variant	Conflicting interpretations of pathogenicity	813338		16	1613870	9.91406e-06	0	0	0	74922	0	0	0	0	59998	0	0	0	0	29604	0	0	0	1	44890	2.22767e-05	0	0	0	64036	0	0	0	0	6078	0	0
1	155237411	rs74731340	C	T	gnomAD Exomes	PASS	NA	ENST00000368373.8	p.Ser310Asn	p.Ser310Asn	c.929G>A	missense_variant	Conflicting interpretations of pathogenicity	813339		1	833110	1.20032e-06	0	0	0	15786	0	0	0	0	984	0	0	0	0	5152	0	0	0	0	3630	0	0	0	0	276	0	0	0	0	1620	0	0
1	155237412	rs1057942	T	A	gnomAD Exomes	PASS	NA	ENST00000368373.8	p.Ser310Cys	p.Ser310Cys	c.928A>T	missense_variant				1	1461668	6.8415e-07	0	0	0	33472	0	0	0	0	44716	0	0	0	0	26132	0	0	0	1	39700	2.51889e-05	0	0	0	53420	0	0	0	0	5762	0	0
1	155237427	rs770796008	G	C	gnomAD Exomes	PASS	NA	ENST00000368373.8	p.Pro305Ala	p.Pro305Ala	c.913C>G	missense_variant	Conflicting interpretations of pathogenicity	813340		1	628560	1.59094e-06	0	0	0	17686	0	0	0	0	43732	0	0	0	0	20980	0	0	0	0	36070	0	0	0	0	53142	0	0	0	0	4142	0	0
1	155237444	rs794727908	A	G	gnomAD Exomes	PASS	NA	ENST00000368373.8	p.Ile299Thr	p.Ile299Thr	c.896T>C	missense_variant	Likely pathogenic	198757		6	1461672	4.10489e-06	0	0	0	33472	0	0	0	3	44716	6.70901e-05	0	0	0	26132	0	0	0	0	39700	0	0	0	0	53418	0	0	0	0	5762	0	0
1	155237446	rs1671825414	G	T	gnomAD Exomes	PASS	NA	ENST00000368373.8	p.Phe298Leu	p.Phe298Leu	c.894C>A	missense_variant	Likely pathogenic	932200		8	1461670	5.47319e-06	0	0	0	33472	0	0	0	0	44716	0	0	0	0	26132	0	0	0	0	39700	0	0	0	0	53418	0	0	0	0	5762	0	0
1	155237453	rs78973108	C	T	gnomAD Exomes,gnomAD Genomes	PASS	PASS	ENST00000368373.8	p.Arg296Gln	p.Arg296Gln	c.887G>A	missense_variant	Pathogenic	4328		120	1613838	7.43569e-05	0	0	2	74920	2.66951e-05	0	0	2	59986	3.33411e-05	0	0	0	29604	0	0	0	0	44886	0	0	0	0	64032	0	0	0	0	6078	0	0
1	155237454	rs1553217626	G	A	gnomAD Exomes	PASS	NA	ENST00000368373.8	p.Arg296Ter	p.Arg296Ter	c.886C>T	stop_gained	Pathogenic	558787		1	833108	1.20032e-06	0	0	0	15786	0	0	0	0	984	0	0	0	0	5152	0	0	0	0	3630	0	0	0	0	276	0	0	0	0	1620	0	0
1	155237458	rs367968666	A	C	gnomAD Exomes,gnomAD Genomes	PASS	PASS	ENST00000368373.8	p.His294Gln	p.His294Gln	c.882T>G	missense_variant	Conflicting interpretations of pathogenicity; other	242810		289	1613960	0.000179063	1	0	1	75028	1.33284e-05	0	0	8	60014	0.000133302	0	0	14	29602	0.000472941	0	0	0	44878	0	0	0	4	64032	6.24688e-05	0	0	6	6056	0.000990753	1
1	155237513	rs755512507	G	A	gnomAD Exomes	PASS	NA	ENST00000368373.8	p.Ser276Phe	p.Ser276Phe	c.827C>T	missense_variant	Uncertain significance	2432063		5	1461714	3.42064e-06	0	0	0	33472	0	0	0	0	44706	0	0	0	0	26130	0	0	0	0	39698	0	0	0	0	53420	0	0	0	0	5764	0	0
1	155237520		C	T	gnomAD Exomes	PASS	NA	ENST00000368373.8	p.Glu274Lys	p.Glu274Lys	c.820G>A	missense_variant				1	833110	1.20032e-06	0	0	0	15786	0	0	0	0	984	0	0	0	0	5152	0	0	0	0	3630	0	0	0	0	276	0	0	0	0	1620	0	0
1	155237524	rs2148075570	T	G	gnomAD Exomes	PASS	NA	ENST00000368373.8	p.Glu272Asp	p.Glu272Asp	c.816A>C	missense_variant	Conflicting interpretations of pathogenicity	1691434		1	628610	1.59081e-06	0	0	0	17684	0	0	0	0	43722	0	0	0	0	20980	0	0	0	1	36070	2.77239e-05	0	0	0	53142	0	0	0	0	4146	0	0
1	155237531	rs76725886	G	C	gnomAD Exomes	PASS	NA	ENST00000368373.8	p.Thr270Arg	p.Thr270Arg	c.809C>G	missense_variant				1	628564	1.59093e-06	0	0	0	17678	0	0	0	0	43716	0	0	0	0	20980	0	0	0	0	36066	0	0	0	0	53138	0	0	0	0	4146	0	0
1	155237570		T	A	gnomAD Exomes	PASS	NA	ENST00000368373.8	p.Asp257Val	p.Asp257Val	c.770A>T	missense_variant				4	1461316	2.73726e-06	0	0	0	33452	0	0	0	0	44630	0	0	0	0	26116	0	0	0	0	39692	0	0	0	0	53398	0	0	0	0	5764	0	0
1	155237576	rs74500255	A	T	gnomAD Exomes,gnomAD Genomes	PASS	PASS	ENST00000368373.8	p.Phe255Tyr	p.Phe255Tyr	c.764T>A	missense_variant	Pathogenic/Likely pathogenic	4298		39	1613430	2.41721e-05	0	0	0	74894	0	0	0	0	59898	0	0	0	0	29592	0	0	0	0	44892	0	0	0	0	64024	0	0	0	0	6080	0	0
1	155237579	rs1237637353	C	G	gnomAD Exomes,gnomAD Genomes	PASS	PASS	ENST00000368373.8	c.762-1G>C		c.762-1G>C	splice_acceptor_variant	Pathogenic/Likely pathogenic	633240		3	1613282	1.85956e-06	0	0	0	74892	0	0	0	0	59868	0	0	0	0	29584	0	0	0	3	44876	6.68509e-05	0	0	0	63996	0	0	0	0	6080	0	0
1	155238141	rs381737	A	T	gnomAD Exomes,gnomAD Genomes	PASS	PASS	ENST00000368373.8	p.Phe252Ile	p.Phe252Ile	c.754T>A	missense_variant	Pathogenic/Likely pathogenic	4301		33	1614028	2.04457e-05	0	0	1	74910	1.33494e-05	0	0	3	59980	5.00167e-05	0	0	0	29604	0	0	0	11	44898	0.000245	0	0	0	64044	0	0	0	0	6084	0	0
1	155238144	rs121908300	A	G	gnomAD Exomes	PASS	NA	ENST00000368373.8	p.Tyr251His	p.Tyr251His	c.751T>C	missense_variant	Uncertain significance	4309		2	628784	3.18074e-06	0	0	0	17694	0	0	0	0	43740	0	0	0	1	20984	4.76554e-05	0	0	0	36070	0	0	0	0	53144	0	0	0	0	4148	0	0
1	155238164	rs76026102	T	C	gnomAD Exomes	PASS	NA	ENST00000368373.8	p.Tyr244Cys	p.Tyr244Cys	c.731A>G	missense_variant				1	628780	1.59038e-06	0	0	0	17694	0	0	0	0	43740	0	0	0	0	20984	0	0	0	0	36070	0	0	0	0	53144	0	0	0	0	4146	0	0
1	155238174	rs409652	C	T	gnomAD Exomes,gnomAD Genomes	PASS	PASS	ENST00000368373.8	p.Gly241Arg	p.Gly241Arg	c.721G>A	missense_variant	Pathogenic/Likely pathogenic	93459		50	1614020	3.09786e-05	0	0	3	74900	4.00534e-05	0	0	1	59990	1.66694e-05	0	0	0	29604	0	0	0	4	44892	8.91027e-05	0	0	0	64030	0	0	0	0	6084	0	0
1	155238186	rs773409311	T	C	gnomAD Exomes,gnomAD Genomes	PASS	PASS	ENST00000368373.8	p.Lys237Glu	p.Lys237Glu	c.709A>G	missense_variant	Pathogenic/Likely pathogenic	633239		10	780958	1.28048e-05	0	0	0	59138	0	0	0	7	59008	0.000118628	0	0	0	24454	0	0	0	0	41270	0	0	0	0	63764	0	0	0	0	4464	0	0
1	155238189	rs1671865905	G	A	gnomAD Exomes	PASS	NA	ENST00000368373.8	p.Leu236Phe	p.Leu236Phe	c.706C>T	missense_variant	Conflicting interpretations of pathogenicity	929061		3	628782	4.77113e-06	0	0	0	17694	0	0	0	0	43740	0	0	0	0	20984	0	0	0	0	36070	0	0	0	0	53142	0	0	0	0	4148	0	0
1	155238194	rs74462743	C	T	gnomAD Exomes	PASS	NA	ENST00000368373.8	p.Gly234Glu	p.Gly234Glu	c.701G>A	missense_variant	Pathogenic	558788		13	1461884	8.89263e-06	0	0	0	33480	0	0	0	0	44724	0	0	0	0	26136	0	0	0	0	39700	0	0	0	0	53420	0	0	0	0	5768	0	0
1	155238201		C	A	gnomAD Exomes	PASS	NA	ENST00000368373.8	p.Gly232Trp	p.Gly232Trp	c.694G>T	missense_variant				1	628772	1.5904e-06	0	0	0	17692	0	0	0	0	43738	0	0	0	0	20984	0	0	0	1	36070	2.77239e-05	0	0	0	53142	0	0	0	0	4148	0	0
1	155238206	rs381427	A	C	gnomAD Exomes,gnomAD Genomes	PASS	PASS	ENST00000368373.8	p.Val230Gly	p.Val230Gly	c.689T>G	missense_variant	Pathogenic	928835		9	1613832	5.57679e-06	0	0	1	74858	1.33586e-05	0	0	1	59970	1.6675e-05	0	0	0	29600	0	0	0	1	44884	2.22797e-05	0	0	1	64004	1.5624e-05	0	0	0	6084	0	0
1	155238209	rs75636769	G	T	gnomAD Exomes	PASS	NA	ENST00000368373.8	p.Ala229Glu	p.Ala229Glu	c.686C>A	missense_variant	Uncertain significance	2432062		2	1461836	1.36814e-06	0	0	0	33480	0	0	0	0	44720	0	0	0	0	26136	0	0	0	0	39700	0	0	0	0	53418	0	0	0	0	5768	0	0
1	155238209	rs75636769	G	A	gnomAD Exomes	PASS	NA	ENST00000368373.8	p.Ala229Val	p.Ala229Val	c.686C>T	missense_variant	Uncertain significance	2432065		10	1461836	6.84071e-06	0	0	0	33480	0	0	0	1	44720	2.23614e-05	0	0	0	26136	0	0	0	0	39700	0	0	0	0	53418	0	0	0	0	5768	0	0
1	155238214	rs381418	A	C	gnomAD Exomes,gnomAD Genomes	PASS	PASS	ENST00000368373.8	p.Asn227Lys	p.Asn227Lys	c.681T>G	missense_variant	Pathogenic/Likely pathogenic	93458		13	1613880	8.05512e-06	0	0	1	74908	1.33497e-05	0	0	3	59978	5.00183e-05	0	0	0	29606	0	0	0	0	44892	0	0	0	1	64022	1.56196e-05	0	0	0	6084	0	0
1	155238215	rs364897	T	C	gnomAD Exomes,gnomAD Genomes	PASS	PASS	ENST00000368373.8	p.Asn227Ser	p.Asn227Ser	c.680A>G	missense_variant	Pathogenic	4314		100	1612400	6.20194e-05	0	0	15	74948	0.000200139	0	0	4	60008	6.66578e-05	0	0	1	29592	3.37929e-05	0	0	6	44864	0.000133738	0	0	3	64018	4.68618e-05	0	0	0	6062	0	0
1	155238228	rs61748906	A	G	gnomAD Exomes,gnomAD Genomes	PASS	PASS	ENST00000368373.8	p.Trp223Arg	p.Trp223Arg	c.667T>C	missense_variant	Conflicting interpretations of pathogenicity	93457		20	1613912	1.23922e-05	0	0	1	74914	1.33486e-05	0	0	2	59982	3.33433e-05	0	0	0	29602	0	0	0	0	44892	0	0	0	0	64032	0	0	0	0	6074	0	0
1	155238234	rs866075757	G	T	gnomAD Exomes	PASS	NA	ENST00000368373.8	p.Pro221Thr	p.Pro221Thr	c.661C>A	missense_variant	Pathogenic/Likely pathogenic	932181		15	1461578	1.02629e-05	0	0	0	33474	0	0	0	0	44678	0	0	0	0	26130	0	0	0	0	39692	0	0	0	0	53406	0	0	0	0	5752	0	0
1	155238242	rs867929413	C	T	gnomAD Exomes	PASS	NA	ENST00000368373.8	p.Trp218Ter	p.Trp218Ter	c.653G>A	stop_gained	Pathogenic	632834		4	1460972	2.7379e-06	0	0	0	33464	0	0	0	0	44550	0	0	0	0	26116	0	0	0	0	39652	0	0	0	0	53378	0	0	0	0	5744	0	0
1	155238246		G	A	gnomAD Exomes	PASS	NA	ENST00000368373.8	p.Pro217Ser	p.Pro217Ser	c.649C>T	missense_variant				1	1460822	6.84546e-07	0	0	0	33454	0	0	0	0	44524	0	0	0	0	26118	0	0	0	0	39670	0	0	0	0	53356	0	0	0	0	5740	0	0
1	155238251	rs2148076852	G	T	gnomAD Exomes	PASS	NA	ENST00000368373.8	p.Ala215Asp	p.Ala215Asp	c.644C>A	missense_variant	Uncertain significance	1303174		2	1460038	1.36983e-06	0	0	0	33440	0	0	0	0	44406	0	0	0	0	26084	0	0	0	0	39656	0	0	0	0	53324	0	0	0	0	5734	0	0
1	155238260	rs1671872221	G	C	gnomAD Exomes	PASS	NA	ENST00000368373.8	p.Ser212Ter	p.Ser212Ter	c.635C>G	stop_gained	Pathogenic	996254		18	1457024	1.23539e-05	0	0	0	33354	0	0	0	0	43836	0	0	0	0	26016	0	0	0	0	39498	0	0	0	0	53150	0	0	0	0	5702	0	0
1	155238269	rs749416070	C	T	gnomAD Exomes,gnomAD Genomes	PASS	PASS	ENST00000368373.8	p.Arg209His	p.Arg209His	c.626G>A	missense_variant				64	1605512	3.98627e-05	0	0	0	74560	0	0	0	1	58448	1.71092e-05	0	0	0	29408	0	0	0	3	44534	6.73643e-05	0	0	1	63562	1.57327e-05	0	0	0	5992	0	0
1	155238269	rs749416070	C	G	gnomAD Exomes,gnomAD Genomes	PASS	PASS	ENST00000368373.8	p.Arg209Pro	p.Arg209Pro	c.626G>C	missense_variant				3	1605516	1.86856e-06	0	0	0	74560	0	0	0	0	58448	0	0	0	0	29408	0	0	0	0	44534	0	0	0	0	63562	0	0	0	0	5992	0	0
1	155238270	rs398123532	G	A	gnomAD Exomes	PASS	NA	ENST00000368373.8	p.Arg209Cys	p.Arg209Cys	c.625C>T	missense_variant	Pathogenic/Likely pathogenic	93455		12	1453060	8.25843e-06	0	0	1	33268	3.00589e-05	0	0	0	43130	0	0	0	0	25938	0	0	0	0	39302	0	0	0	0	52942	0	0	0	0	5674	0	0
1	155238273		G	A	gnomAD Exomes	PASS	NA	ENST00000368373.8	p.Gln208Ter	p.Gln208Ter	c.622C>T	stop_gained				1	1451738	6.8883e-07	0	0	0	33216	0	0	0	0	42912	0	0	0	0	25930	0	0	0	0	39216	0	0	0	0	52830	0	0	0	0	5656	0	0
1	155238291	rs1009850780	G	A	gnomAD Exomes,gnomAD Genomes	PASS	PASS	ENST00000368373.8	p.Arg202Ter	p.Arg202Ter	c.604C>T	stop_gained	Pathogenic/Likely pathogenic	1119997		17	1584208	1.07309e-05	0	0	1	73970	1.3519e-05	0	0	1	54820	1.82415e-05	0	0	0	29064	0	0	0	0	43304	0	0	0	0	62344	0	0	0	0	5870	0	0
1	155238293	rs76500263	T	G	gnomAD Exomes	PASS	NA	ENST00000368373.8	p.His201Pro	p.His201Pro	c.602A>C	missense_variant				1	600046	1.66654e-06	0	0	0	16904	0	0	0	0	38642	0	0	0	0	20450	0	0	0	0	34546	0	0	0	0	51482	0	0	0	0	3926	0	0
1	155238302	rs80222298	G	A	gnomAD Exomes,gnomAD Genomes	PASS	PASS	ENST00000368373.8	p.Pro198Leu	p.Pro198Leu	c.593C>T	missense_variant	Conflicting interpretations of pathogenicity	1162851		2	983702	2.03314e-06	0	0	1	56908	1.75722e-05	0	0	0	16194	0	0	0	0	8614	0	0	0	0	8800	0	0	0	0	10856	0	0	0	0	1936	0	0
1	155238518		T	C	gnomAD Exomes	PASS	NA	ENST00000368373.8	p.Lys196Arg	p.Lys196Arg	c.587A>G	missense_variant				1	1460878	6.8452e-07	0	0	0	33458	0	0	0	0	44684	0	0	0	0	26116	0	0	0	1	39684	2.51991e-05	0	0	0	53406	0	0	0	0	5762	0	0
1	155238570	rs147138516	C	G	gnomAD Exomes,gnomAD Genomes	PASS	PASS	ENST00000368373.8	p.Asp179His	p.Asp179His	c.535G>C	missense_variant	Uncertain significance	242811		206	1613390	0.000127681	2	0	1	74672	1.33919e-05	0	0	0	59938	0	0	0	0	29600	0	0	0	0	44866	0	0	0	0	63984	0	0	0	0	6078	0	0
1	155238583		A	C	gnomAD Exomes	PASS	NA	ENST00000368373.8	p.Tyr174Ter	p.Tyr174Ter	c.522T>G	stop_gained				1	1461668	6.8415e-07	0	0	0	33472	0	0	0	0	44716	0	0	0	0	26132	0	0	0	0	39700	0	0	0	0	53420	0	0	0	0	5762	0	0
1	155238596	rs80356763	C	A	gnomAD Exomes	PASS	NA	ENST00000368373.8	p.Arg170Leu	p.Arg170Leu	c.509G>T	missense_variant	Likely pathogenic	4329		1	1461658	6.84155e-07	0	0	0	33472	0	0	0	1	44716	2.23634e-05	0	0	0	26132	0	0	0	0	39700	0	0	0	0	53420	0	0	0	0	5762	0	0
1	155238596	rs80356763	C	T	gnomAD Exomes	PASS	NA	ENST00000368373.8	p.Arg170His	p.Arg170His	c.509G>A	missense_variant	Conflicting interpretations of pathogenicity	813341		11	1461658	7.5257e-06	0	0	0	33472	0	0	0	0	44716	0	0	0	0	26132	0	0	0	0	39700	0	0	0	0	53420	0	0	0	0	5762	0	0
1	155238597	rs398123530	G	A	gnomAD Exomes	PASS	NA	ENST00000368373.8	p.Arg170Cys	p.Arg170Cys	c.508C>T	missense_variant	Pathogenic	93453		22	1461660	1.50514e-05	0	0	0	33472	0	0	0	0	44716	0	0	0	0	26132	0	0	0	0	39698	0	0	0	1	53420	1.87196e-05	0	0	0	5762	0	0
1	155238608	rs79796061	T	A	gnomAD Exomes,gnomAD Genomes	PASS	PASS	ENST00000368373.8	p.Asp166Val	p.Asp166Val	c.497A>T	missense_variant	Likely pathogenic	632833		7	780266	8.9713e-06	0	0	7	58870	0.000118906	0	0	0	58958	0	0	0	0	24448	0	0	0	0	41206	0	0	0	0	63716	0	0	0	0	4458	0	0
1	155238613	rs746019841	G	C	gnomAD Exomes	PASS	NA	ENST00000368373.8	p.Ser164Arg	p.Ser164Arg	c.492C>G	missense_variant	Likely pathogenic	1339116		7	628556	1.11366e-05	0	0	0	17686	0	0	0	0	43732	0	0	0	0	20980	0	0	0	0	36068	0	0	0	0	53140	0	0	0	0	4142	0	0
1	155238620	rs794727783	A	G	gnomAD Exomes	PASS	NA	ENST00000368373.8	p.Met162Thr	p.Met162Thr	c.485T>C	missense_variant	Conflicting interpretations of pathogenicity	198110		3	1461666	2.05245e-06	0	0	0	33472	0	0	0	0	44716	0	0	0	0	26132	0	0	0	0	39698	0	0	0	0	53420	0	0	0	0	5762	0	0
1	155238621	rs377325220	T	C	gnomAD Exomes	PASS	NA	ENST00000368373.8	p.Met162Val	p.Met162Val	c.484A>G	missense_variant	Conflicting interpretations of pathogenicity	1704378		3	1461666	2.05245e-06	0	0	1	33472	2.98757e-05	0	0	0	44716	0	0	0	0	26132	0	0	0	0	39698	0	0	0	0	53420	0	0	0	0	5762	0	0
1	155238626		A	G	gnomAD Exomes	PASS	NA	ENST00000368373.8	p.Val160Ala	p.Val160Ala	c.479T>C	missense_variant	Uncertain significance	2432074		2	833110	2.40064e-06	0	0	1	15786	6.33473e-05	0	0	0	984	0	0	0	0	5152	0	0	0	0	3630	0	0	0	0	276	0	0	0	0	1620	0	0
1	155238629	rs79653797	C	T	gnomAD Exomes,gnomAD Genomes	PASS	PASS	ENST00000368373.8	p.Arg159Gln	p.Arg159Gln	c.476G>A	missense_variant	Pathogenic/Likely pathogenic	4291		13	1613418	8.05743e-06	0	0	1	74664	1.33933e-05	0	0	1	59936	1.66845e-05	0	0	0	29602	0	0	0	0	44864	0	0	0	0	63996	0	0	0	0	6078	0	0
1	155238642	rs1280343264	A	G	gnomAD Exomes	PASS	NA	ENST00000368373.8	p.Tyr155His	p.Tyr155His	c.463T>C	missense_variant				2	628538	3.18199e-06	0	0	0	17686	0	0	0	2	43732	4.57331e-05	0	0	0	20980	0	0	0	0	36068	0	0	0	0	53144	0	0	0	0	4142	0	0
1	155238650	rs1671900493	C	T	gnomAD Exomes	PASS	NA	ENST00000368373.8	p.Gly152Glu	p.Gly152Glu	c.455G>A	missense_variant				2	833110	2.40064e-06	0	0	0	15786	0	0	0	0	984	0	0	0	0	5152	0	0	0	0	3630	0	0	0	0	276	0	0	0	0	1620	0	0
1	155239633	rs758447515	G	A	gnomAD Exomes	PASS	NA	ENST00000368373.8	p.Ser146Leu	p.Ser146Leu	c.437C>T	missense_variant	Conflicting interpretations of pathogenicity	197702		16	1461884	1.09448e-05	0	0	0	33480	0	0	0	0	44724	0	0	0	0	26136	0	0	0	0	39700	0	0	0	1	53420	1.87196e-05	0	0	0	5768	0	0
1	155239639	rs794727708	A	C	gnomAD Exomes,gnomAD Genomes	PASS	PASS	ENST00000368373.8	p.Leu144Arg	p.Leu144Arg	c.431T>G	missense_variant	Conflicting interpretations of pathogenicity	197701		20	1614082	1.23909e-05	0	0	0	74932	0	0	0	0	60004	0	0	0	0	29606	0	0	0	0	44898	0	0	0	0	64044	0	0	0	0	6084	0	0
1	155239656	rs1571974696	AG	A	gnomAD Exomes	PASS	NA	ENST00000368373.8	p.Pro138LeufsTer62	p.Pro138LeufsTer62	c.413del	frameshift_variant	Uncertain significance	806229		3	1461886	2.05214e-06	0	0	0	33480	0	0	0	0	44722	0	0	0	0	26136	0	0	0	0	39700	0	0	0	0	53420	0	0	0	0	5768	0	0
1	155239685	rs1671971599	C	T	gnomAD Exomes,gnomAD Genomes	PASS	PASS	ENST00000368373.8	p.Ala129Thr	p.Ala129Thr	c.385G>A	missense_variant	Uncertain significance	2506226		2	985210	2.03002e-06	0	0	1	57208	1.74801e-05	0	0	0	16256	0	0	0	0	8624	0	0	0	0	8822	0	0	0	0	10870	0	0	0	0	1936	0	0
1	155239699		A	G	gnomAD Exomes	PASS	NA	ENST00000368373.8	p.Met124Thr	p.Met124Thr	c.371T>C	missense_variant				2	1461894	1.36809e-06	0	0	0	33480	0	0	0	0	44724	0	0	0	0	26136	0	0	0	0	39700	0	0	0	0	53420	0	0	0	0	5768	0	0
1	155239712		A	G	gnomAD Exomes	PASS	NA	ENST00000368373.8	p.Phe120Leu	p.Phe120Leu	c.358T>C	missense_variant				1	833108	1.20032e-06	0	0	0	15786	0	0	0	0	984	0	0	0	0	5152	0	0	0	0	3628	0	0	0	0	276	0	0	0	0	1620	0	0
1	155239716	rs121908312	C	G	gnomAD Exomes	PASS	NA	ENST00000368373.8	p.Lys118Asn	p.Lys118Asn	c.354G>C	missense_variant	Pathogenic/Likely pathogenic	4330		1	628784	1.59037e-06	0	0	0	17694	0	0	0	0	43740	0	0	0	0	20984	0	0	0	0	36070	0	0	0	0	53144	0	0	0	0	4148	0	0
1	155239720	rs1671973382	A	G	gnomAD Exomes,gnomAD Genomes	PASS	PASS	ENST00000368373.8	p.Val117Ala	p.Val117Ala	c.350T>C	missense_variant	Uncertain significance	2428704		2	985036	2.03038e-06	0	0	1	57124	1.75058e-05	0	0	1	16234	6.15991e-05	0	0	0	8622	0	0	0	0	8806	0	0	0	0	10850	0	0	0	0	1936	0	0
1	155239736	rs1671974195	G	A	gnomAD Exomes	PASS	NA	ENST00000368373.8	p.Gln112Ter	p.Gln112Ter	c.334C>T	stop_gained	Pathogenic	984479		1	833108	1.20032e-06	0	0	0	15786	0	0	0	0	984	0	0	0	0	5152	0	0	0	0	3630	0	0	0	0	276	0	0	0	0	1620	0	0
1	155239739	rs779619231	CT	C	gnomAD Exomes	PASS	NA	ENST00000368373.8	p.Glu111AsnfsTer7	p.Glu111AsnfsTer7	c.330del	frameshift_variant				8	1461894	5.47235e-06	0	0	0	33480	0	0	0	0	44724	0	0	0	0	26136	0	0	0	0	39700	0	0	0	1	53420	1.87196e-05	0	0	0	5768	0	0
1	155239756	rs1423108738	A	G	gnomAD Exomes	PASS	NA	ENST00000368373.8	p.Leu105Pro	p.Leu105Pro	c.314T>C	missense_variant	Uncertain significance	1691424		9	1461894	6.1564e-06	0	0	0	33480	0	0	0	0	44724	0	0	0	0	26136	0	0	0	0	39700	0	0	0	0	53420	0	0	0	0	5768	0	0
1	155239933	rs78769774	C	T	gnomAD Exomes	PASS	NA	ENST00000368373.8	p.Arg87Gln	p.Arg87Gln	c.260G>A	missense_variant	Likely pathogenic	2503944		4	833110	4.80129e-06	0	0	0	15786	0	0	0	0	984	0	0	0	0	5152	0	0	0	0	3630	0	0	0	0	276	0	0	0	0	1620	0	0
1	155239934	rs1141814	G	A	gnomAD Exomes,gnomAD Genomes	PASS	PASS	ENST00000368373.8	p.Arg87Trp	p.Arg87Trp	c.259C>T	missense_variant	Pathogenic	4321		20	1614120	1.23907e-05	0	0	4	75010	5.33262e-05	0	0	2	60018	3.33233e-05	0	0	0	29608	0	0	0	0	44886	0	0	0	0	64022	0	0	0	1	6060	0.000165017	0
1	155239935		TCGC	T	gnomAD Exomes	PASS	NA	ENST00000368373.8	p.Arg87del	p.Arg87del	c.255_257del	inframe_deletion				1	628760	1.59043e-06	0	0	0	17694	0	0	0	0	43738	0	0	0	0	20984	0	0	0	0	36070	0	0	0	0	53140	0	0	0	0	4146	0	0
1	155239937	rs1671987417	G	A	gnomAD Exomes	PASS	NA	ENST00000368373.8	p.Arg86Ter	p.Arg86Ter	c.256C>T	stop_gained	Pathogenic	1321421		7	1461858	4.78843e-06	0	0	0	33480	0	0	0	0	44720	0	0	0	0	26136	0	0	0	0	39700	0	0	0	0	53420	0	0	0	0	5768	0	0
1	155239939	rs77829017	C	T	gnomAD Exomes	PASS	NA	ENST00000368373.8	p.Gly85Glu	p.Gly85Glu	c.254G>A	missense_variant	Pathogenic	4296		2	1461876	1.36811e-06	0	0	0	33480	0	0	0	0	44722	0	0	0	0	26134	0	0	0	0	39700	0	0	0	0	53418	0	0	0	0	5768	0	0
1	155239948	rs1141811	G	A	gnomAD Exomes	PASS	NA	ENST00000368373.8	p.Thr82Ile	p.Thr82Ile	c.245C>T	missense_variant				3	1461876	2.05216e-06	0	0	0	33480	0	0	0	0	44722	0	0	0	1	26136	3.82614e-05	0	0	0	39700	0	0	0	0	53420	0	0	0	0	5768	0	0
1	155239968	rs761621516	GGTA	G	gnomAD Exomes,gnomAD Genomes	PASS	PASS	ENST00000368373.8	p.Thr75del	p.Thr75del	c.222_224del	inframe_deletion	Pathogenic/Likely pathogenic	642539		53	1613992	3.28378e-05	0	0	41	74878	0.000547557	0	0	9	59994	0.000150015	0	0	0	29606	0	0	0	0	44898	0	0	0	0	64018	0	0	0	1	6084	0.000164366	0
1	155239989	rs1170895261	C	CG	gnomAD Exomes	PASS	NA	ENST00000368373.8	p.Thr69AspfsTer12	p.Thr69AspfsTer12	c.203dup	frameshift_variant	Pathogenic/Likely pathogenic	987870		11	1461878	7.52457e-06	0	0	0	33480	0	0	0	0	44724	0	0	0	0	26136	0	0	0	0	39700	0	0	0	0	53416	0	0	0	0	5766	0	0
1	155239989	rs1170895261	CG	C	gnomAD Exomes	PASS	NA	ENST00000368373.8	p.Pro68ArgfsTer23	p.Pro68ArgfsTer23	c.203del	frameshift_variant	Pathogenic	1321450		1	1461878	6.84052e-07	0	0	0	33480	0	0	0	0	44724	0	0	0	0	26136	0	0	0	0	39700	0	0	0	0	53416	0	0	0	0	5766	0	0
1	155240029	rs773007510	C	G	gnomAD Exomes	PASS	NA	ENST00000368373.8	p.Cys55Ser	p.Cys55Ser	c.164G>C	missense_variant				4	1461844	2.73627e-06	0	0	0	33480	0	0	0	0	44724	0	0	0	0	26136	0	0	0	0	39700	0	0	0	0	53372	0	0	0	0	5768	0	0
1	155240033		C	T	gnomAD Exomes	PASS	NA	ENST00000368373.8	p.Val54Met	p.Val54Met	c.160G>A	missense_variant				1	833106	1.20033e-06	0	0	0	15786	0	0	0	0	984	0	0	0	0	5152	0	0	0	0	3630	0	0	0	0	276	0	0	0	0	1620	0	0
1	155240033	rs121908302	C	A	gnomAD Exomes	PASS	NA	ENST00000368373.8	p.Val54Leu	p.Val54Leu	c.160G>T	missense_variant	Pathogenic	4313		1	833106	1.20033e-06	0	0	0	15786	0	0	0	0	984	0	0	0	0	5152	0	0	0	0	3630	0	0	0	0	276	0	0	0	0	1620	0	0
1	155240038	rs1275724188	G	A	gnomAD Exomes	PASS	NA	ENST00000368373.8	p.Ser52Leu	p.Ser52Leu	c.155C>T	missense_variant				2	1461814	1.36816e-06	0	0	0	33480	0	0	0	0	44724	0	0	0	0	26136	0	0	0	0	39700	0	0	0	0	53348	0	0	0	0	5768	0	0
1	155240038		G	GAGCTGT	gnomAD Exomes	PASS	NA	ENST00000368373.8	p.Tyr50_Ser51dup	p.Tyr50_Ser51dup	c.149_154dup	inframe_insertion				13	1461816	8.89305e-06	0	0	0	33480	0	0	0	0	44724	0	0	0	0	26136	0	0	0	0	39700	0	0	0	0	53348	0	0	0	0	5768	0	0
1	155240048	rs760930573	C	T	gnomAD Exomes,gnomAD Genomes	PASS	PASS	ENST00000368373.8	p.Gly49Ser	p.Gly49Ser	c.145G>A	missense_variant	Uncertain significance	1028106		17	1613606	1.05354e-05	0	0	0	74786	0	0	0	0	59960	0	0	0	0	29604	0	0	0	0	44878	0	0	0	0	63854	0	0	0	0	6084	0	0
1	155240629	rs104886460	C	T	gnomAD Exomes,gnomAD Genomes	PASS	PASS	ENST00000368373.8	c.115+1G>A		c.115+1G>A	splice_donor_variant	Pathogenic/Likely pathogenic	93445		126	1613000	7.81153e-05	0	0	1	75012	1.33312e-05	0	0	1	60010	1.66639e-05	0	0	8	29602	0.000270252	0	0	2	44880	4.45633e-05	0	0	2	63612	3.14406e-05	0	0	0	6056	0	0
1	155240637	rs777383151	C	T	gnomAD Exomes	PASS	NA	ENST00000368373.8	p.Trp36Ter	p.Trp36Ter	c.108G>A	stop_gained	Pathogenic	974986	lof_flag	1	628234	1.59176e-06	0	0	0	17686	0	0	0	1	43732	2.28666e-05	0	0	0	20980	0	0	0	0	36070	0	0	0	0	52826	0	0	0	0	4142	0	0
1	155235265		G	A	gnomAD Exomes	PASS	NA	ENST00000368373.8	p.Gln479Ter	p.Gln479Ter	c.1435C>T	stop_gained				1	833110	1.20032e-06	0	0	0	15786	0	0	0	0	984	0	0	0	0	5152	0	0	0	0	3630	0	0	0	0	276	0	0	0	0	1620	0	0
1	155235680		C	A	gnomAD Exomes	PASS	NA	ENST00000368373.8	c.1388+1G>T		c.1388+1G>T	splice_donor_variant				1	1445980	6.91572e-07	0	0	0	33126	0	0	0	0	41666	0	0	0	0	25754	0	0	0	0	39000	0	0	0	0	52426	0	0	0	0	5756	0	0
1	155235773	rs1484043383	C	T	gnomAD Exomes	PASS	NA	ENST00000368373.8	p.Trp432Ter	p.Trp432Ter	c.1296G>A	stop_gained	Conflicting interpretations of pathogenicity	493049		2	1461888	1.36809e-06	0	0	0	33480	0	0	0	0	44724	0	0	0	0	26134	0	0	0	0	39700	0	0	0	0	53420	0	0	0	0	5768	0	0
1	155235787		C	A	gnomAD Exomes	PASS	NA	ENST00000368373.8	p.Gly428Ter	p.Gly428Ter	c.1282G>T	stop_gained				1	1461892	6.84045e-07	0	0	0	33480	0	0	0	0	44724	0	0	0	0	26136	0	0	0	1	39700	2.51889e-05	0	0	0	53420	0	0	0	0	5768	0	0
1	155235833		G	T	gnomAD Exomes	PASS	NA	ENST00000368373.8	p.Tyr412Ter	p.Tyr412Ter	c.1236C>A	stop_gained				1	628784	1.59037e-06	0	0	0	17694	0	0	0	0	43740	0	0	0	0	20984	0	0	0	0	36070	0	0	0	0	53144	0	0	0	0	4148	0	0
1	155235845	rs1313780410	C	A	gnomAD Exomes,gnomAD Genomes	PASS	PASS	ENST00000368373.8	c.1225-1G>T		c.1225-1G>T	splice_acceptor_variant				14	1614086	8.67364e-06	0	0	0	74922	0	0	0	0	60000	0	0	0	0	29606	0	0	0	0	44894	0	0	0	13	64028	0.000203036	0	0	0	6084	0	0
1	155236243	rs1436863647	A	G	gnomAD Exomes,gnomAD Genomes	PASS	PASS	ENST00000368373.8	c.1224+2T>C		c.1224+2T>C	splice_donor_variant				2	1613004	1.23992e-06	0	0	0	74868	0	0	0	0	59970	0	0	0	0	29592	0	0	0	0	44892	0	0	0	0	64030	0	0	0	0	6084	0	0
1	155236308		CCAGAACTT	C	gnomAD Exomes	PASS	NA	ENST00000368373.8	p.Lys385GlyfsTer48	p.Lys385GlyfsTer48	c.1153_1160del	frameshift_variant				1	628782	1.59038e-06	0	0	0	17694	0	0	0	0	43740	0	0	0	0	20984	0	0	0	0	36070	0	0	0	0	53144	0	0	0	0	4148	0	0
1	155236326		A	T	gnomAD Exomes	PASS	NA	ENST00000368373.8	p.Cys381Ter	p.Cys381Ter	c.1143T>A	stop_gained				1	1461894	6.84044e-07	0	0	0	33480	0	0	0	0	44724	0	0	0	0	26136	0	0	0	0	39700	0	0	0	0	53420	0	0	0	0	5768	0	0
1	155237369		CG	C	gnomAD Exomes	PASS	NA	ENST00000368373.8	p.Arg324AlafsTer12	p.Arg324AlafsTer12	c.970del	frameshift_variant				1	1461670	6.84149e-07	0	0	0	33472	0	0	0	0	44716	0	0	0	0	26132	0	0	0	0	39700	0	0	0	0	53420	0	0	0	0	5762	0	0
1	155238154		GGTCTGGTGGTAGAT	G	gnomAD Exomes	PASS	NA	ENST00000368373.8	p.Ile243LeufsTer14	p.Ile243LeufsTer14	c.727_740del	frameshift_variant				1	628784	1.59037e-06	0	0	0	17694	0	0	0	0	43740	0	0	0	0	20984	0	0	0	0	36070	0	0	0	0	53144	0	0	0	0	4148	0	0
1	155238192		A	AC	gnomAD Exomes	PASS	NA	ENST00000368373.8	p.Ser235ValfsTer27	p.Ser235ValfsTer27	c.702dup	frameshift_variant				1	1461882	6.8405e-07	0	0	0	33480	0	0	0	0	44724	0	0	0	0	26136	0	0	0	0	39700	0	0	0	0	53420	0	0	0	0	5768	0	0
1	155238236		GA	G	gnomAD Exomes	PASS	NA	ENST00000368373.8	p.Ser220HisfsTer11	p.Ser220HisfsTer11	c.658del	frameshift_variant				1	628340	1.5915e-06	0	0	0	17682	0	0	0	0	43654	0	0	0	0	20972	0	0	0	0	36060	0	0	0	0	53118	0	0	0	0	4134	0	0
1	155238308		T	C	gnomAD Exomes	PASS	NA	ENST00000368373.8	c.589-2A>G		c.589-2A>G	splice_acceptor_variant				2	1419474	1.40897e-06	0	0	0	32290	0	0	0	0	37828	0	0	0	0	25422	0	0	0	0	37382	0	0	0	0	51010	0	0	0	0	5406	0	0
1	155238516	rs1425045322	C	T	gnomAD Exomes	PASS	NA	ENST00000368373.8	c.588+1G>A		c.588+1G>A	splice_donor_variant				1	628098	1.59211e-06	0	0	0	17680	0	0	0	0	43704	0	0	0	0	20970	0	0	0	1	36066	2.77269e-05	0	0	0	53126	0	0	0	0	4142	0	0
1	155239623		AG	A	gnomAD Exomes	PASS	NA	ENST00000368373.8	p.Ser149LeufsTer51	p.Ser149LeufsTer51	c.446del	frameshift_variant				1	833100	1.20034e-06	0	0	0	15786	0	0	0	0	984	0	0	0	0	5152	0	0	0	0	3630	0	0	0	0	276	0	0	0	0	1620	0	0
1	155239625		AG	A	gnomAD Exomes	PASS	NA	ENST00000368373.8	p.Ser149LeufsTer51	p.Ser149LeufsTer51	c.444del	frameshift_variant				1	628782	1.59038e-06	0	0	0	17694	0	0	0	0	43740	0	0	0	0	20984	0	0	0	0	36070	0	0	0	0	53144	0	0	0	0	4148	0	0
1	155239633	rs758447515	G	T	gnomAD Exomes	PASS	NA	ENST00000368373.8	p.Ser146Ter	p.Ser146Ter	c.437C>A	stop_gained				1	1461884	6.84049e-07	0	0	0	33480	0	0	0	0	44724	0	0	0	0	26136	0	0	0	0	39700	0	0	0	0	53420	0	0	0	0	5768	0	0
1	155239753		AG	A	gnomAD Exomes	PASS	NA	ENST00000368373.8	p.Leu106Ter	p.Leu106Ter	c.316del	frameshift_variant				2	833110	2.40064e-06	0	0	0	15786	0	0	0	0	984	0	0	0	0	5152	0	0	0	0	3630	0	0	0	0	276	0	0	0	0	1620	0	0
1	155239890		GC	G	gnomAD Exomes	PASS	NA	ENST00000368373.8	p.Gly101AlafsTer6	p.Gly101AlafsTer6	c.302del	frameshift_variant				1	1461852	6.84064e-07	0	0	0	33480	0	0	0	0	44716	0	0	0	0	26136	0	0	0	0	39700	0	0	0	0	53416	0	0	0	0	5768	0	0
1	155239907	rs1175898417	G	A	gnomAD Exomes	PASS	NA	ENST00000368373.8	p.Gln96Ter	p.Gln96Ter	c.286C>T	stop_gained				1	628762	1.59043e-06	0	0	0	17694	0	0	0	1	43736	2.28645e-05	0	0	0	20984	0	0	0	0	36070	0	0	0	0	53142	0	0	0	0	4148	0	0
1	155239950	rs1280978177	ACT	A	gnomAD Exomes	PASS	NA	ENST00000368373.8	p.Ser81TyrfsTer17	p.Ser81TyrfsTer17	c.241_242del	frameshift_variant				1	628770	1.59041e-06	0	0	0	17694	0	0	0	1	43740	2.28624e-05	0	0	0	20984	0	0	0	0	36070	0	0	0	0	53144	0	0	0	0	4148	0	0
1	155240025		G	GAC	gnomAD Exomes	PASS	NA	ENST00000368373.8	p.Cys57SerfsTer35	p.Cys57SerfsTer35	c.166_167dup	frameshift_variant				1	1461852	6.84064e-07	0	0	0	33480	0	0	0	0	44724	0	0	0	0	26136	0	0	0	0	39700	0	0	0	0	53380	0	0	0	0	5768	0	0
1	155240718	rs978014736	C	T	gnomAD Exomes,gnomAD Genomes	PASS	PASS	ENST00000368373.8	c.28-1G>A		c.28-1G>A	splice_acceptor_variant				2	1612826	1.24006e-06	0	0	2	74894	2.67044e-05	0	0	0	59996	0	0	0	0	29596	0	0	0	0	44900	0	0	0	0	63678	0	0	0	0	6078	0	0
1	155241085		C	A	gnomAD Exomes	PASS	NA	ENST00000368373.8	c.27+1G>T		c.27+1G>T	splice_donor_variant				1	1461416	6.84268e-07	0	0	0	33476	0	0	0	0	44724	0	0	0	0	26136	0	0	0	0	39698	0	0	0	0	53420	0	0	0	0	5768	0	0
																	q=	0.00453772				q=	0.00608718				q=	0.00459404				q=	0.0321513				q=	0.00298172				q=	0.00151577				q=	0.00309215
																	p=	0.995462				p=	0.993913				p=	0.995406				p=	0.967849				p=	0.997018				p=	0.998484				p=	0.996908
																	q^2=	2.05909e-05				q^2=	3.70538e-05				q^2=	2.11052e-05				q^2=	0.0010337				q^2=	8.89065e-06				q^2=	2.29755e-06				q^2=	9.56141e-06
																	2pq=	0.00903425				2pq=	0.0121003				2pq=	0.00914588				2pq=	0.0622351				2pq=	0.00594566				2pq=	0.00302694				2pq=	0.00616518
																	1/q^2=	48565.2				1/q^2=	26987.8				1/q^2=	47381.6				1/q^2=	967.394				1/q^2=	112478				1/q^2=	435247				1/q^2=	104587
																	1/2pq=	110.69				1/2pq=	82.6429				1/2pq=	109.339				1/2pq=	16.0681				1/2pq=	168.19				1/2pq=	330.367				1/2pq=	162.201
[truncated: 21 more columns]
